# Supplementary material for: Correlation of homologous recombination deficiency induced mutational signatures with sensitivity to PARP inhibitors and cytotoxic agents
Source: Genome Biol. 2019 Nov 14;20:240. doi: 10.1186/s13059-019-1867-0 (PMC6857305; doi:10.1186/s13059-019-1867-0)
Supplement: Supplementary file 1 — Additional file 1: Table S1. Provides general sequencing statistics. Tables S2 and S3. Contain a catalogue of all detected SNVs and indels, respectively. Table S4. Contains a summary of all detected genetic alterations. Table S5. Provides the numerical values of de novo SNV signatures. Table S6. Contains numerical data for cosine similarity and Pearson correlation values between SNV signatures. Table S7. Lists all detected and post-filtered SVs. Table S8. Provides all measured IC50 doses on all cell lines. Table S9. Lists the sources of all chemotherapeutic drugs used in this study. Table S10. Provides the identifier, genotype, mutation data and SNV signature contributions of analysed TCGA samples. Table S11. Contains a catalogue of all detected coding SNVs in the ancestral clones. Table S12. Contains aggregated indel profiles according to PCAWG nomenclature. [file 13059_2019_1867_MOESM1_ESM.xlsx]

## Sheet: Table S1
Sequencing statistics
sample	genotype	treatment	number of reads	aligned precentage	median insert size	mean mapping quality	mean coverage
HR1	WT	ancestral clone	219208126	0.9903	317	58.0299	25
HR2	WT	mock	224620760	0.9876	319	58.2022	25.42
HR3	WT	mock	196671375	0.9855	325	58.5444	26.18
HR4	WT	mock	206181102	0.9871	333	58.5047	27.72
HR5	BRCA1	ancestral clone	203726838	0.9892	520	58.4929	27.49
HR6	BRCA1	mock	195395693	0.9896	459	58.4052	21.86
HR7	BRCA1	mock	206658149	0.9901	472	58.4288	23.41
HR8	BRCA1	mock	194770921	0.992	474	58.4429	22.17
HR9	RAD51C	ancestral clone	196109809	0.9804	288	58.5165	25.61
HR10	RAD51C	mock	189946888	0.9806	290	58.5342	24.92
HR11	RAD51C	mock	182814410	0.9804	285	58.5314	23.92
HR12	RAD51C	mock	196399387	0.9811	294	58.5251	25.8
HR13	XRCC2	ancestral clone	181579209	0.9803	298	58.5197	23.74
HR14	XRCC2	mock	203420035	0.9814	298	58.5292	26.87
HR15	XRCC2	mock	197634881	0.9818	289	58.5154	25.99
HR16	XRCC2	mock	215903438	0.9762	293	58.5238	28.18
HR17	XRCC3	ancestral clone	194510447	0.9799	291	58.5462	25.66
HR18	XRCC3	mock	181355708	0.9807	288	58.5524	24.02
HR19	XRCC3	mock	182243765	0.9756	291	58.54	23.82
HR20	XRCC3	mock	200474106	0.9779	298	58.5311	26.24
HR21	BRCA2	ancestral clone	281355408	0.9893	335	57.9171	32.13
HR22	BRCA2	mock	273555231	0.9914	327	57.9391	31.34
HR23	BRCA2	mock	256825498	0.9873	303	58.0814	29.14
HR24	BRCA2	mock	303868891	0.993	357	57.1429	34.27
HR25	PALB2	ancestral clone	237809141	0.9912	306	58.5419	31.87
HR26	PALB2	mock	248607918	0.9894	318	58.5307	33.24
HR27	PALB2	mock	231909317	0.9907	313	58.5402	31.17
HR28	PALB2	mock	209992242	0.9904	326	58.5391	28.06
HR29	RAD52	ancestral clone	188831167	0.9814	293	58.5284	24.75
HR30	RAD52	mock	201361415	0.9783	299	58.5186	26.37
HR31	RAD52	mock	202460566	0.9764	291	58.537	26.42
HR32	RAD52	mock	195329856	0.9818	293	58.5255	25.57
HR33	RAD54	ancestral clone	189808356	0.9812	291	58.5182	24.92
HR34	RAD54	mock	185067692	0.9814	289	58.5045	24.17
HR35	RAD54	mock	205144266	0.9761	292	58.5253	26.78
HR36	RAD54	mock	225288324	0.9772	289	58.5169	29.47
HR37	ATM	ancestral clone	238717744	0.9902	324	58.5501	32.34
HR38	ATM	mock	205015607	0.988	328	58.5391	27.46
HR39	ATM	mock	159795769	0.9907	316	58.5482	21.45
HR40	ATM	mock	260004771	0.9893	324	58.5376	35.2
HR41	CHK2	ancestral clone	203449303	0.9854	328	58.5457	26.92
HR42	CHK2	mock	175816825	0.9878	320	58.526	23.26
HR43	CHK2	mock	203382949	0.9878	317	58.5483	27.18
HR44	CHK2	mock	240711929	0.9838	321	58.5179	31.28

## Sheet: Table S2
Catalog of all detected and post-filtered SNVs in the present study
sample	chr	pos	type	score	ref	mut	cov	mut_freq	cleanliness	genotype	treatment	SNV triplet
HR6	1	670109	SNV	2.95	C	A	21	0.476	1	BRCA1	mock	C[C>A]A
HR6	1	3264512	SNV	2.95	A	C	25	0.36	1	BRCA1	mock	A[T>G]A
HR6	1	3462235	SNV	4.33	T	A	27	0.407	1	BRCA1	mock	C[T>A]T
HR6	1	4816605	SNV	4.82	T	C	17	0.588	1	BRCA1	mock	C[T>C]T
HR6	1	5195907	SNV	3.22	G	C	25	0.44	1	BRCA1	mock	A[C>G]A
HR6	1	9982679	SNV	8.59	A	G	34	0.735	1	BRCA1	mock	C[T>C]G
HR6	1	13431235	SNV	5.45	G	C	15	0.6	1	BRCA1	mock	G[C>G]A
HR6	1	16218229	SNV	3.04	T	A	15	0.4	1	BRCA1	mock	A[T>A]C
HR6	1	16676382	SNV	4.16	A	G	33	0.485	1	BRCA1	mock	C[T>C]T
HR6	1	17504212	SNV	2.87	G	T	19	0.368	0.952	BRCA1	mock	C[C>A]T
HR6	1	19379082	SNV	4.04	T	A	22	0.5	1	BRCA1	mock	C[T>A]C
HR6	1	21502689	SNV	3.64	A	G	13	0.692	1	BRCA1	mock	C[T>C]G
HR6	1	27743962	SNV	4.67	T	A	21	0.571	0.958	BRCA1	mock	G[T>A]G
HR6	1	27743963	SNV	5.45	G	A	21	0.571	0.971	BRCA1	mock	T[C>T]A
HR6	1	28951144	SNV	5.57	G	T	18	0.611	1	BRCA1	mock	A[C>A]A
HR6	1	29286037	SNV	5.13	A	T	22	0.5	1	BRCA1	mock	A[T>A]A
HR6	1	33054732	SNV	4.99	C	G	18	0.611	1	BRCA1	mock	A[C>G]A
HR6	1	33860923	SNV	3.96	T	A	37	0.486	1	BRCA1	mock	C[T>A]C
HR6	1	34920243	SNV	5.61	G	A	27	0.481	1	BRCA1	mock	A[C>T]A
HR6	1	35081914	SNV	3.14	A	C	18	0.444	0.958	BRCA1	mock	T[T>G]T
HR6	1	35543185	SNV	3.78	C	G	22	0.5	1	BRCA1	mock	G[C>G]T
HR6	1	36886310	SNV	6.29	T	C	29	0.621	1	BRCA1	mock	G[T>C]T
HR6	1	40084735	SNV	6.2	A	T	17	0.647	1	BRCA1	mock	A[T>A]A
HR6	1	41429101	SNV	5.3	C	G	14	0.643	1	BRCA1	mock	T[C>G]C
HR6	1	41692554	SNV	2.93	A	G	16	0.375	1	BRCA1	mock	A[T>C]A
HR6	1	42467990	SNV	4.18	G	C	15	0.533	1	BRCA1	mock	G[C>G]T
HR6	1	43601539	SNV	4.36	C	A	21	0.476	1	BRCA1	mock	A[C>A]T
HR6	1	46298243	SNV	3.91	A	T	21	0.524	1	BRCA1	mock	G[T>A]A
HR6	1	48618682	SNV	3.42	A	T	21	0.333	0.963	BRCA1	mock	G[T>A]A
HR6	1	50349475	SNV	5.41	C	A	23	0.565	0.971	BRCA1	mock	G[C>A]T
HR6	1	52614173	SNV	4.16	T	A	18	0.5	1	BRCA1	mock	T[T>A]A
HR6	1	53497672	SNV	3.02	A	G	21	0.524	0.944	BRCA1	mock	C[T>C]C
HR6	1	53946008	SNV	5.41	A	G	23	0.565	1	BRCA1	mock	A[T>C]A
HR6	1	55302892	SNV	3.58	C	A	24	0.375	1	BRCA1	mock	A[C>A]C
HR6	1	58297924	SNV	3.04	A	G	15	0.4	1	BRCA1	mock	G[T>C]G
HR6	1	58321626	SNV	4.67	T	A	13	0.615	1	BRCA1	mock	T[T>A]G
HR6	1	59259418	SNV	5.41	G	T	30	0.5	1	BRCA1	mock	G[C>A]T
HR6	1	59411187	SNV	4.21	C	T	20	0.45	1	BRCA1	mock	G[C>T]C
HR6	1	64152328	SNV	5.41	C	T	30	0.5	1	BRCA1	mock	T[C>T]C
HR6	1	64311063	SNV	4.65	T	C	20	0.6	1	BRCA1	mock	A[T>C]A
HR6	1	66190056	SNV	6.47	G	T	17	0.706	1	BRCA1	mock	T[C>A]T
HR6	1	68279133	SNV	2.72	G	C	28	0.429	0.944	BRCA1	mock	A[C>G]C
HR6	1	71308208	SNV	3.07	T	A	13	0.385	1	BRCA1	mock	T[T>A]T
HR6	1	74543279	SNV	4.99	G	C	28	0.5	0.962	BRCA1	mock	T[C>G]A
HR6	1	74944741	SNV	4.34	T	G	23	0.391	1	BRCA1	mock	C[T>G]T
HR6	1	75534104	SNV	3.48	C	G	16	0.5	0.962	BRCA1	mock	T[C>G]A
HR6	1	75612919	SNV	3.18	G	A	26	0.5	1	BRCA1	mock	A[C>T]C
HR6	1	80644761	SNV	5.63	T	C	25	0.52	1	BRCA1	mock	T[T>C]C
HR6	1	82577527	SNV	3.93	T	C	27	0.519	1	BRCA1	mock	A[T>C]G
HR6	1	82788713	SNV	3.55	T	A	17	0.412	1	BRCA1	mock	A[T>A]G
HR6	1	83900183	SNV	6.14	A	C	21	0.619	1	BRCA1	mock	T[T>G]A
HR6	1	85410986	SNV	3.14	C	T	18	0.444	0.967	BRCA1	mock	C[C>T]T
HR6	1	89244454	SNV	3.34	T	C	16	0.438	1	BRCA1	mock	T[T>C]C
HR6	1	91717246	SNV	3.69	G	A	26	0.385	1	BRCA1	mock	C[C>T]T
HR6	1	92673006	SNV	6.26	G	T	24	0.583	0.968	BRCA1	mock	G[C>A]T
HR6	1	95479131	SNV	6.36	T	C	18	0.667	1	BRCA1	mock	A[T>C]C
HR6	1	96254698	SNV	4.23	T	A	18	0.611	1	BRCA1	mock	T[T>A]C
HR6	1	97845021	SNV	3.26	A	C	22	0.318	1	BRCA1	mock	C[T>G]T
HR6	1	97891935	SNV	6.08	G	C	33	0.545	0.97	BRCA1	mock	G[C>G]C
HR6	1	98422455	SNV	6.01	G	T	30	0.533	1	BRCA1	mock	A[C>A]C
HR6	1	104065217	SNV	4.41	T	G	22	0.455	1	BRCA1	mock	C[T>G]C
HR6	1	104792596	SNV	3.36	T	G	25	0.4	1	BRCA1	mock	C[T>G]G
HR6	1	108280578	SNV	6.09	G	T	18	0.611	0.963	BRCA1	mock	C[C>A]T
HR6	1	111916013	SNV	4.89	C	A	23	0.609	0.957	BRCA1	mock	T[C>A]A
HR6	1	114332793	SNV	3.15	A	C	12	0.417	1	BRCA1	mock	G[T>G]A
HR6	1	114418168	SNV	3.89	C	A	21	0.571	1	BRCA1	mock	G[C>A]T
HR6	1	119279063	SNV	3.6	T	C	32	0.344	1	BRCA1	mock	G[T>C]A
HR6	1	124257786	SNV	3.39	T	A	18	0.611	1	BRCA1	mock	T[T>A]C
HR6	1	124533885	SNV	5	T	A	33	0.515	1	BRCA1	mock	C[T>A]C
HR6	1	129249200	SNV	2.72	G	A	28	0.536	0.938	BRCA1	mock	T[C>T]T
HR6	1	132673655	SNV	3.93	C	G	20	0.45	1	BRCA1	mock	T[C>G]T
HR6	1	132918631	SNV	3.1	C	T	15	0.467	0.933	BRCA1	mock	T[C>T]G
HR6	1	137137362	SNV	3.24	C	T	15	0.6	0.947	BRCA1	mock	T[C>T]C
HR6	1	138008627	SNV	2.79	T	G	26	0.385	1	BRCA1	mock	C[T>G]G
HR6	1	138262427	SNV	3.75	C	T	16	0.438	1	BRCA1	mock	T[C>T]T
HR6	1	141735855	SNV	5.15	G	A	15	0.533	1	BRCA1	mock	A[C>T]A
HR6	1	141735932	SNV	3.55	A	T	18	0.444	1	BRCA1	mock	A[T>A]A
HR6	1	142560134	SNV	4.98	A	T	13	0.615	1	BRCA1	mock	A[T>A]A
HR6	1	144685394	SNV	3.87	A	G	23	0.478	1	BRCA1	mock	C[T>C]T
HR6	1	144685401	SNV	3.89	T	C	24	0.5	0.933	BRCA1	mock	A[T>C]A
HR6	1	146439321	SNV	3.02	A	T	17	0.412	1	BRCA1	mock	T[T>A]G
HR6	1	146893119	SNV	3.4	T	G	14	0.5	1	BRCA1	mock	C[T>G]G
HR6	1	147845912	SNV	4.69	T	A	22	0.5	0.963	BRCA1	mock	A[T>A]T
HR6	1	148933872	SNV	2.76	T	A	26	0.462	1	BRCA1	mock	C[T>A]T
HR6	1	149065956	SNV	4.38	C	A	17	0.647	1	BRCA1	mock	T[C>A]C
HR6	1	149217597	SNV	5.02	C	T	21	0.571	0.95	BRCA1	mock	T[C>T]G
HR6	1	149790621	SNV	4.09	T	C	13	0.769	1	BRCA1	mock	G[T>C]G
HR6	1	151179083	SNV	3.94	A	T	15	0.667	0.957	BRCA1	mock	G[T>A]C
HR6	1	151742071	SNV	3.37	G	A	16	0.375	1	BRCA1	mock	G[C>T]C
HR6	1	153656503	SNV	3.19	A	G	14	0.429	1	BRCA1	mock	C[T>C]G
HR6	1	154318607	SNV	5.23	A	G	15	0.667	1	BRCA1	mock	A[T>C]T
HR6	1	156933347	SNV	2.81	G	C	25	0.52	1	BRCA1	mock	A[C>G]A
HR6	1	158292288	SNV	4.7	T	C	24	0.542	0.955	BRCA1	mock	A[T>C]C
HR6	1	164991736	SNV	5.18	T	C	24	0.5	1	BRCA1	mock	C[T>C]C
HR6	1	169661145	SNV	4.17	A	T	26	0.462	1	BRCA1	mock	G[T>A]C
HR6	1	171249857	SNV	5.62	C	T	17	0.588	1	BRCA1	mock	G[C>T]T
HR6	1	171548600	SNV	4.01	C	T	17	0.412	1	BRCA1	mock	T[C>T]A
HR6	1	174802386	SNV	3.24	G	C	26	0.462	0.958	BRCA1	mock	C[C>G]T
HR6	1	178363199	SNV	3.36	C	A	16	0.375	0.977	BRCA1	mock	A[C>A]A
HR6	1	178842912	SNV	3.4	G	A	25	0.48	1	BRCA1	mock	A[C>T]A
HR6	1	179500569	SNV	6.33	C	G	22	0.636	0.958	BRCA1	mock	T[C>G]A
HR6	1	179987036	SNV	2.84	C	G	18	0.444	1	BRCA1	mock	C[C>G]T
HR6	1	182872973	SNV	4.52	G	T	20	0.6	1	BRCA1	mock	A[C>A]T
HR6	1	190279756	SNV	3.15	A	G	21	0.381	0.952	BRCA1	mock	G[T>C]T
HR6	1	192102050	SNV	4.33	T	C	17	0.471	1	BRCA1	mock	A[T>C]G
HR6	1	192635357	SNV	3.41	A	C	16	0.438	0.968	BRCA1	mock	T[T>G]G
HR6	1	193129316	SNV	4.9	T	C	14	0.571	1	BRCA1	mock	T[T>C]T
HR6	1	194070681	SNV	4.34	T	C	18	0.5	0.971	BRCA1	mock	C[T>C]T
HR6	2	1465456	SNV	3.44	T	A	17	0.412	0.96	BRCA1	mock	T[T>A]T
HR6	2	1465463	SNV	4.2	T	C	17	0.412	0.979	BRCA1	mock	C[T>C]A
HR6	2	1465511	SNV	3.43	T	C	16	0.438	1	BRCA1	mock	G[T>C]T
HR6	2	6434730	SNV	5.68	C	T	16	0.625	1	BRCA1	mock	C[C>T]G
HR6	2	9399205	SNV	6.98	G	T	24	0.625	0.964	BRCA1	mock	T[C>A]A
HR6	2	9676214	SNV	3.81	A	T	17	0.353	1	BRCA1	mock	G[T>A]T
HR6	2	11536400	SNV	6.44	A	C	19	0.632	1	BRCA1	mock	C[T>G]C
HR6	2	17204743	SNV	4.71	C	A	25	0.52	0.958	BRCA1	mock	A[C>A]A
HR6	2	24326864	SNV	3.94	C	T	27	0.407	0.971	BRCA1	mock	G[C>T]A
HR6	2	25440212	SNV	4.15	C	G	22	0.409	0.964	BRCA1	mock	C[C>G]A
HR6	2	27039684	SNV	4.91	T	A	15	0.467	1	BRCA1	mock	C[T>A]A
HR6	2	27840268	SNV	4.3	T	C	19	0.421	1	BRCA1	mock	C[T>C]T
HR6	2	30375685	SNV	6.78	T	C	16	0.625	1	BRCA1	mock	C[T>C]T
HR6	2	31060417	SNV	7.4	A	G	24	0.625	1	BRCA1	mock	T[T>C]C
HR6	2	32476878	SNV	3.59	T	A	15	0.467	0.97	BRCA1	mock	G[T>A]G
HR6	2	38028553	SNV	7.08	C	T	29	0.483	1	BRCA1	mock	G[C>T]A
HR6	2	38376202	SNV	6.04	A	G	14	0.571	0.971	BRCA1	mock	C[T>C]A
HR6	2	39389438	SNV	5.32	A	T	12	0.75	1	BRCA1	mock	C[T>A]G
HR6	2	41431746	SNV	5.92	A	T	29	0.552	0.974	BRCA1	mock	T[T>A]G
HR6	2	41950257	SNV	2.88	G	A	17	0.529	1	BRCA1	mock	A[C>T]T
HR6	2	42223870	SNV	3.08	G	C	27	0.333	0.97	BRCA1	mock	G[C>G]A
HR6	2	49477351	SNV	3.4	C	A	11	0.455	1	BRCA1	mock	A[C>A]A
HR6	2	51144372	SNV	3.95	T	A	38	0.342	0.952	BRCA1	mock	G[T>A]C
HR6	2	52655274	SNV	3.22	T	C	25	0.36	1	BRCA1	mock	C[T>C]T
HR6	2	53651591	SNV	4.34	T	A	36	0.361	1	BRCA1	mock	G[T>A]C
HR6	2	55162824	SNV	3.44	C	G	30	0.4	0.941	BRCA1	mock	C[C>G]A
HR6	2	55516593	SNV	3.5	C	G	38	0.211	1	BRCA1	mock	C[C>G]T
HR6	2	55956786	SNV	6.23	T	C	29	0.448	1	BRCA1	mock	G[T>C]A
HR6	2	56284504	SNV	4.35	G	C	33	0.333	1	BRCA1	mock	A[C>G]T
HR6	2	63113074	SNV	3.43	G	T	34	0.324	0.962	BRCA1	mock	T[C>A]T
HR6	2	63689156	SNV	3.63	T	G	32	0.344	1	BRCA1	mock	C[T>G]T
HR6	2	64560555	SNV	2.87	G	A	24	0.25	1	BRCA1	mock	A[C>T]C
HR6	2	65956049	SNV	3.93	T	C	27	0.296	0.976	BRCA1	mock	A[T>C]C
HR6	2	67201502	SNV	3.89	C	T	36	0.389	0.971	BRCA1	mock	A[C>T]A
HR6	2	69181093	SNV	3.52	C	G	37	0.297	1	BRCA1	mock	A[C>G]C
HR6	2	74238588	SNV	5.25	C	A	23	0.478	0.969	BRCA1	mock	A[C>A]C
HR6	2	76007033	SNV	3.81	G	A	27	0.259	1	BRCA1	mock	G[C>T]G
HR6	2	76905296	SNV	5.42	C	G	36	0.5	0.967	BRCA1	mock	T[C>G]A
HR6	2	78086084	SNV	3.99	C	T	34	0.324	1	BRCA1	mock	A[C>T]C
HR6	2	80898367	SNV	3.09	A	G	36	0.278	1	BRCA1	mock	T[T>C]A
HR6	2	82103009	SNV	3.59	G	T	31	0.452	0.966	BRCA1	mock	A[C>A]T
HR6	2	85291905	SNV	4.14	T	G	28	0.429	1	BRCA1	mock	A[T>G]A
HR6	2	85344040	SNV	3.49	C	A	33	0.333	1	BRCA1	mock	G[C>A]A
HR6	2	85467411	SNV	3.58	G	A	31	0.258	1	BRCA1	mock	A[C>T]C
HR6	2	85562867	SNV	3.5	G	T	31	0.355	0.96	BRCA1	mock	A[C>A]A
HR6	2	87927881	SNV	5.74	T	A	33	0.485	1	BRCA1	mock	A[T>A]T
HR6	2	89008906	SNV	3.47	T	A	39	0.333	0.974	BRCA1	mock	C[T>A]G
HR6	2	90198393	SNV	2.97	A	G	40	0.3	1	BRCA1	mock	C[T>C]A
HR6	2	93340671	SNV	2.81	T	C	28	0.25	1	BRCA1	mock	C[T>C]T
HR6	2	94084337	SNV	4.74	A	T	41	0.39	1	BRCA1	mock	A[T>A]T
HR6	2	94922234	SNV	5.67	A	T	18	0.556	0.968	BRCA1	mock	T[T>A]C
HR6	2	97074638	SNV	3.36	C	G	37	0.324	1	BRCA1	mock	A[C>G]C
HR6	2	98510388	SNV	2.81	A	G	28	0.25	1	BRCA1	mock	G[T>C]G
HR6	2	98510408	SNV	2.92	G	A	31	0.323	0.971	BRCA1	mock	G[C>T]T
HR6	2	99393642	SNV	7.23	C	T	35	0.429	0.985	BRCA1	mock	A[C>T]A
HR6	2	99564345	SNV	4.2	G	C	34	0.353	0.976	BRCA1	mock	T[C>G]T
HR6	2	100013192	SNV	4.02	G	T	32	0.312	1	BRCA1	mock	T[C>A]A
HR6	2	102340297	SNV	3.93	T	A	37	0.324	0.972	BRCA1	mock	C[T>A]T
HR6	2	104252918	SNV	2.97	G	C	50	0.32	0.955	BRCA1	mock	C[C>G]A
HR6	2	105524708	SNV	3.02	T	A	26	0.269	1	BRCA1	mock	T[T>A]T
HR6	2	106788296	SNV	3.08	A	T	32	0.312	1	BRCA1	mock	C[T>A]T
HR6	2	108357914	SNV	2.92	A	G	27	0.333	0.976	BRCA1	mock	A[T>C]T
HR6	2	109306442	SNV	3.33	A	C	39	0.308	0.963	BRCA1	mock	G[T>G]A
HR6	2	109710392	SNV	6.15	T	C	39	0.385	1	BRCA1	mock	G[T>C]A
HR6	2	109773493	SNV	5.24	G	A	33	0.364	0.979	BRCA1	mock	T[C>T]A
HR6	2	110485241	SNV	4.55	A	T	33	0.394	1	BRCA1	mock	C[T>A]C
HR6	2	113168496	SNV	3.62	T	A	42	0.31	1	BRCA1	mock	G[T>A]A
HR6	2	114324315	SNV	5.6	G	C	25	0.44	1	BRCA1	mock	A[C>G]C
HR6	2	114324340	SNV	4.48	A	T	21	0.429	1	BRCA1	mock	C[T>A]A
HR6	2	114923495	SNV	3.59	C	G	24	0.333	0.968	BRCA1	mock	C[C>G]C
HR6	2	117441742	SNV	2.97	T	C	29	0.345	1	BRCA1	mock	A[T>C]A
HR6	2	117983601	SNV	3.06	C	A	35	0.229	1	BRCA1	mock	T[C>A]T
HR6	2	118079025	SNV	3.25	T	A	31	0.323	0.979	BRCA1	mock	A[T>A]T
HR6	2	122512884	SNV	4.15	T	C	36	0.389	1	BRCA1	mock	C[T>C]T
HR6	2	123151986	SNV	3.81	C	T	22	0.364	0.967	BRCA1	mock	A[C>T]A
HR6	2	127189033	SNV	2.92	G	A	31	0.323	0.975	BRCA1	mock	C[C>T]A
HR6	2	127528444	SNV	3.28	T	G	31	0.355	1	BRCA1	mock	G[T>G]G
HR6	2	127983530	SNV	4.71	A	G	28	0.357	1	BRCA1	mock	A[T>C]G
HR6	2	129288409	SNV	2.75	A	G	25	0.28	1	BRCA1	mock	T[T>C]G
HR6	2	129720350	SNV	3.75	G	C	39	0.231	1	BRCA1	mock	A[C>G]C
HR6	2	130051410	SNV	4.82	C	A	25	0.4	1	BRCA1	mock	G[C>A]C
HR6	2	131048861	SNV	3.86	C	A	24	0.375	0.975	BRCA1	mock	G[C>A]A
HR6	2	132254176	SNV	4.28	A	C	41	0.439	1	BRCA1	mock	T[T>G]C
HR6	2	133159567	SNV	2.89	C	T	27	0.296	0.971	BRCA1	mock	G[C>T]G
HR6	2	134348982	SNV	4.45	C	T	41	0.366	1	BRCA1	mock	A[C>T]T
HR6	2	137962617	SNV	4.59	G	A	28	0.393	1	BRCA1	mock	G[C>T]C
HR6	2	138659627	SNV	4.66	T	A	25	0.4	1	BRCA1	mock	C[T>A]T
HR6	2	142259503	SNV	2.9	G	C	31	0.323	0.976	BRCA1	mock	T[C>G]T
HR6	2	145143823	SNV	4.61	G	C	30	0.3	1	BRCA1	mock	T[C>G]A
HR6	2	147249737	SNV	3.22	G	T	33	0.303	1	BRCA1	mock	T[C>A]A
HR6	2	147475832	SNV	2.71	C	G	23	0.478	0.957	BRCA1	mock	G[C>G]T
HR6	3	1419130	SNV	4.21	T	C	20	0.45	1	BRCA1	mock	G[T>C]T
HR6	3	2568396	SNV	3.19	T	C	14	0.5	1	BRCA1	mock	G[T>C]C
HR6	3	6315875	SNV	2.74	C	T	13	0.462	1	BRCA1	mock	T[C>T]A
HR6	3	7259503	SNV	5.14	A	G	23	0.522	1	BRCA1	mock	T[T>C]G
HR6	3	7534862	SNV	5.19	C	A	19	0.632	1	BRCA1	mock	T[C>A]C
HR6	3	9253487	SNV	10.62	C	T	31	0.548	0.985	BRCA1	mock	A[C>T]G
HR6	3	10488096	SNV	2.93	T	A	22	0.545	1	BRCA1	mock	T[T>A]A
HR6	3	10858664	SNV	4.35	A	G	30	0.433	0.969	BRCA1	mock	G[T>C]T
HR6	3	11628191	SNV	2.91	A	G	20	0.35	1	BRCA1	mock	T[T>C]G
HR6	3	16806234	SNV	3.59	C	A	14	0.5	1	BRCA1	mock	A[C>A]C
HR6	3	20712093	SNV	3.31	G	T	18	0.389	1	BRCA1	mock	A[C>A]A
HR6	3	28044284	SNV	3.21	C	A	12	0.417	1	BRCA1	mock	C[C>A]T
HR6	3	28732539	SNV	6.27	T	C	27	0.556	1	BRCA1	mock	T[T>C]T
HR6	3	28732544	SNV	6.03	T	A	26	0.577	1	BRCA1	mock	T[T>A]C
HR6	3	32944952	SNV	7.35	T	G	21	0.667	1	BRCA1	mock	G[T>G]G
HR6	3	34048352	SNV	3.48	C	A	31	0.387	0.963	BRCA1	mock	C[C>A]T
HR6	3	35544970	SNV	4.95	G	A	22	0.545	1	BRCA1	mock	T[C>T]A
HR6	3	38506422	SNV	6.22	G	A	15	0.667	1	BRCA1	mock	T[C>T]C
HR6	3	40714078	SNV	2.71	T	C	21	0.286	1	BRCA1	mock	C[T>C]T
HR6	3	40763942	SNV	5.71	C	T	24	0.542	1	BRCA1	mock	G[C>T]T
HR6	3	40763943	SNV	5.26	T	A	25	0.52	1	BRCA1	mock	C[T>A]G
HR6	3	41422484	SNV	4.57	A	G	17	0.471	1	BRCA1	mock	C[T>C]T
HR6	3	43213712	SNV	4.44	A	T	17	0.647	1	BRCA1	mock	T[T>A]C
HR6	3	48422601	SNV	3.36	A	C	21	0.571	1	BRCA1	mock	C[T>G]C
HR6	3	48996789	SNV	5.35	G	A	15	0.6	1	BRCA1	mock	C[C>T]A
HR6	3	49515404	SNV	3.19	A	C	26	0.5	0.95	BRCA1	mock	T[T>G]T
HR6	3	49813538	SNV	3.32	T	C	21	0.524	1	BRCA1	mock	C[T>C]T
HR6	3	51076410	SNV	6.25	A	T	20	0.55	0.973	BRCA1	mock	T[T>A]C
HR6	3	51883580	SNV	3.98	G	T	28	0.464	0.952	BRCA1	mock	G[C>A]A
HR6	3	51883581	SNV	3.56	C	T	28	0.464	1	BRCA1	mock	G[C>T]T
HR6	3	53837879	SNV	3.05	G	T	23	0.435	1	BRCA1	mock	T[C>A]T
HR6	3	57805524	SNV	6.93	T	C	21	0.714	0.966	BRCA1	mock	G[T>C]C
HR6	3	57934033	SNV	4.59	T	G	24	0.542	1	BRCA1	mock	T[T>G]G
HR6	3	58853619	SNV	3.09	A	C	25	0.36	1	BRCA1	mock	C[T>G]A
HR6	3	59021219	SNV	2.94	A	C	23	0.478	1	BRCA1	mock	A[T>G]T
HR6	3	59158592	SNV	8.97	T	C	24	0.708	1	BRCA1	mock	A[T>C]T
HR6	3	60836984	SNV	4.71	C	T	16	0.625	1	BRCA1	mock	A[C>T]T
HR6	3	61975233	SNV	3.08	G	T	17	0.353	0.974	BRCA1	mock	A[C>A]A
HR6	3	66587802	SNV	9.77	A	T	21	0.714	1	BRCA1	mock	T[T>A]T
HR6	3	71039312	SNV	6.67	A	G	17	0.647	1	BRCA1	mock	C[T>C]T
HR6	3	71654426	SNV	2.83	A	C	16	0.375	1	BRCA1	mock	T[T>G]G
HR6	3	71695813	SNV	4.59	G	A	18	0.556	1	BRCA1	mock	T[C>T]A
HR6	3	71714624	SNV	4.14	A	G	19	0.526	1	BRCA1	mock	G[T>C]T
HR6	3	73785577	SNV	3.16	A	C	16	0.438	1	BRCA1	mock	T[T>G]C
HR6	3	77305213	SNV	4.2	T	A	19	0.579	1	BRCA1	mock	C[T>A]C
HR6	3	78734867	SNV	3.05	C	A	24	0.417	1	BRCA1	mock	A[C>A]A
HR6	3	82525066	SNV	3.55	T	C	12	0.5	1	BRCA1	mock	C[T>C]T
HR6	3	83984112	SNV	3.11	A	T	29	0.517	1	BRCA1	mock	A[T>A]C
HR6	3	86707765	SNV	4.7	G	A	24	0.542	0.955	BRCA1	mock	C[C>T]G
HR6	3	89531098	SNV	3.94	A	T	18	0.5	1	BRCA1	mock	C[T>A]A
HR6	3	90324761	SNV	3.21	C	G	20	0.45	1	BRCA1	mock	C[C>G]T
HR6	3	91149239	SNV	4.08	C	T	15	0.533	1	BRCA1	mock	A[C>T]G
HR6	3	94243317	SNV	5.93	T	G	18	0.667	0.958	BRCA1	mock	C[T>G]G
HR6	3	96752950	SNV	3.43	G	T	24	0.417	0.947	BRCA1	mock	A[C>A]A
HR6	3	98012176	SNV	2.99	C	G	18	0.389	0.952	BRCA1	mock	T[C>G]T
HR6	3	100794288	SNV	2.79	G	T	16	0.5	1	BRCA1	mock	A[C>A]T
HR6	3	101165997	SNV	4.2	A	C	32	0.469	1	BRCA1	mock	A[T>G]G
HR6	3	102386808	SNV	4.88	C	G	21	0.524	1	BRCA1	mock	G[C>G]A
HR6	3	103099530	SNV	6.34	C	A	20	0.55	0.972	BRCA1	mock	A[C>A]A
HR6	3	107221108	SNV	4.04	G	C	21	0.476	0.944	BRCA1	mock	C[C>G]A
HR6	3	107844518	SNV	2.97	C	T	16	0.438	1	BRCA1	mock	G[C>T]A
HR6	4	2945910	SNV	7.71	G	T	24	0.875	0.944	BRCA1	mock	A[C>A]A
HR6	4	5199977	SNV	3.9	T	G	17	0.647	1	BRCA1	mock	T[T>G]C
HR6	4	5200159	SNV	7.24	A	T	22	0.727	1	BRCA1	mock	G[T>A]C
HR6	4	10720068	SNV	4.99	G	T	28	0.5	1	BRCA1	mock	A[C>A]A
HR6	4	10762253	SNV	5.45	G	T	27	0.593	0.947	BRCA1	mock	C[C>A]A
HR6	4	15184368	SNV	6.89	T	A	18	0.611	1	BRCA1	mock	C[T>A]T
HR6	4	15217896	SNV	9.1	A	G	23	0.783	1	BRCA1	mock	T[T>C]C
HR6	4	16853434	SNV	3.87	C	T	23	0.478	1	BRCA1	mock	A[C>T]A
HR6	4	19658338	SNV	4.87	T	A	16	0.562	1	BRCA1	mock	C[T>A]T
HR6	4	21282589	SNV	4.86	T	A	17	0.529	1	BRCA1	mock	A[T>A]A
HR6	4	22593297	SNV	2.78	C	A	15	0.533	1	BRCA1	mock	A[C>A]C
HR6	4	25950060	SNV	3.5	A	T	17	0.471	1	BRCA1	mock	A[T>A]A
HR6	4	25987901	SNV	4.95	T	A	22	0.545	1	BRCA1	mock	C[T>A]C
HR6	4	26638857	SNV	2.94	T	A	18	0.333	0.962	BRCA1	mock	C[T>A]A
HR6	4	28184082	SNV	3.42	G	T	23	0.565	1	BRCA1	mock	G[C>A]T
HR6	4	34424281	SNV	2.74	T	C	22	0.364	0.955	BRCA1	mock	G[T>C]A
HR6	4	34482657	SNV	3.77	G	C	16	0.562	1	BRCA1	mock	A[C>G]C
HR6	4	34869956	SNV	5.1	T	C	26	0.423	1	BRCA1	mock	A[T>C]A
HR6	4	35324901	SNV	3.8	G	A	17	0.471	1	BRCA1	mock	A[C>T]C
HR6	4	36341748	SNV	3.76	G	C	10	0.7	1	BRCA1	mock	G[C>G]T
HR6	4	36484734	SNV	6.45	G	A	22	0.591	1	BRCA1	mock	A[C>T]A
HR6	4	39623587	SNV	4.18	T	C	15	0.533	1	BRCA1	mock	T[T>C]G
HR6	4	41324410	SNV	4.57	C	G	16	0.562	1	BRCA1	mock	G[C>G]A
HR6	4	41406466	SNV	3.2	C	A	13	0.462	1	BRCA1	mock	G[C>A]C
HR6	4	42303373	SNV	5.09	G	A	18	0.611	1	BRCA1	mock	G[C>T]A
HR6	4	42663730	SNV	4.49	C	A	17	0.471	1	BRCA1	mock	G[C>A]C
HR6	4	43618863	SNV	5.9	G	A	16	0.625	1	BRCA1	mock	A[C>T]T
HR6	4	43894078	SNV	4.03	G	T	27	0.481	0.95	BRCA1	mock	G[C>A]A
HR6	4	46111658	SNV	6.49	T	G	29	0.448	1	BRCA1	mock	C[T>G]C
HR6	4	46580265	SNV	2.95	G	A	14	0.429	1	BRCA1	mock	C[C>T]A
HR6	4	50521409	SNV	3.48	C	G	21	0.619	0.938	BRCA1	mock	C[C>G]T
HR6	4	51603590	SNV	3.01	C	T	11	0.455	0.952	BRCA1	mock	C[C>T]A
HR6	4	55264585	SNV	3.87	C	T	14	0.5	1	BRCA1	mock	A[C>T]A
HR6	4	62310893	SNV	4.95	C	A	19	0.526	1	BRCA1	mock	C[C>A]T
HR6	4	63676162	SNV	3.51	T	A	15	0.533	0.958	BRCA1	mock	A[T>A]C
HR6	4	64800336	SNV	4.23	A	G	14	0.643	1	BRCA1	mock	T[T>C]C
HR6	4	65926753	SNV	3.25	G	A	19	0.474	1	BRCA1	mock	A[C>T]C
HR6	4	70738028	SNV	2.88	C	A	11	0.545	0.938	BRCA1	mock	T[C>A]A
HR6	4	78308269	SNV	4.79	C	A	21	0.429	1	BRCA1	mock	G[C>A]C
HR6	4	78539959	SNV	5.66	G	T	16	0.562	0.978	BRCA1	mock	A[C>A]A
HR6	4	87965437	SNV	2.72	A	T	25	0.48	0.952	BRCA1	mock	G[T>A]A
HR6	4	88360683	SNV	5.62	C	A	25	0.64	1	BRCA1	mock	C[C>A]A
HR6	4	88524567	SNV	4.58	G	A	15	0.6	0.95	BRCA1	mock	T[C>T]A
HR6	5	3490817	SNV	5.28	T	A	25	0.56	0.958	BRCA1	mock	C[T>A]G
HR6	5	4460557	SNV	7.26	A	G	23	0.652	1	BRCA1	mock	T[T>C]A
HR6	5	7528849	SNV	4.08	A	T	15	0.467	1	BRCA1	mock	T[T>A]C
HR6	5	7905312	SNV	3.51	A	T	16	0.438	1	BRCA1	mock	T[T>A]T
HR6	5	8745170	SNV	3.31	T	C	18	0.389	0.96	BRCA1	mock	G[T>C]C
HR6	5	9519840	SNV	3.81	G	A	9	0.778	1	BRCA1	mock	G[C>T]T
HR6	5	9519841	SNV	3.7	C	G	9	0.778	0.962	BRCA1	mock	G[C>G]T
HR6	5	10303589	SNV	3.91	G	T	19	0.368	1	BRCA1	mock	A[C>A]T
HR6	5	12053779	SNV	5.48	A	G	18	0.556	0.967	BRCA1	mock	G[T>C]T
HR6	5	12683371	SNV	3.12	A	G	15	0.467	1	BRCA1	mock	G[T>C]C
HR6	5	13124230	SNV	3.58	C	T	22	0.455	1	BRCA1	mock	A[C>T]G
HR6	5	14707912	SNV	4.95	A	C	20	0.5	1	BRCA1	mock	G[T>G]T
HR6	5	16830681	SNV	4.45	C	T	13	0.615	1	BRCA1	mock	A[C>T]G
HR6	5	17153285	SNV	3.8	G	C	17	0.471	0.966	BRCA1	mock	C[C>G]C
HR6	5	20461745	SNV	3.21	T	A	20	0.35	1	BRCA1	mock	A[T>A]C
HR6	5	30200832	SNV	4.32	C	G	20	0.5	1	BRCA1	mock	T[C>G]T
HR6	5	30699585	SNV	3.19	T	C	23	0.348	1	BRCA1	mock	A[T>C]G
HR6	5	30819134	SNV	4.62	G	T	19	0.526	1	BRCA1	mock	G[C>A]A
HR6	5	32013409	SNV	4.66	T	C	16	0.625	1	BRCA1	mock	A[T>C]T
HR6	5	33214499	SNV	3.99	C	G	10	0.5	1	BRCA1	mock	G[C>G]T
HR6	5	35491818	SNV	4.08	A	G	33	0.485	0.955	BRCA1	mock	A[T>C]C
HR6	5	37741644	SNV	4.06	C	G	25	0.6	0.944	BRCA1	mock	T[C>G]A
HR6	5	45216290	SNV	4.53	T	A	21	0.619	0.952	BRCA1	mock	C[T>A]G
HR6	5	49497784	SNV	5.69	A	G	23	0.565	1	BRCA1	mock	A[T>C]G
HR6	5	50953770	SNV	3.86	G	T	22	0.636	0.947	BRCA1	mock	C[C>A]G
HR6	5	51149045	SNV	4.34	G	A	14	0.571	1	BRCA1	mock	T[C>T]C
HR6	5	54440460	SNV	3.58	A	C	14	0.357	1	BRCA1	mock	C[T>G]G
HR6	5	59144983	SNV	3.36	C	A	21	0.571	1	BRCA1	mock	G[C>A]T
HR6	6	1240807	SNV	2.95	A	G	15	0.467	1	BRCA1	mock	C[T>C]T
HR6	6	1428254	SNV	3.82	A	G	20	0.5	1	BRCA1	mock	A[T>C]G
HR6	6	2720045	SNV	5.55	A	T	19	0.579	1	BRCA1	mock	C[T>A]T
HR6	6	4290550	SNV	2.91	A	G	15	0.467	1	BRCA1	mock	A[T>C]T
HR6	6	6026621	SNV	3.99	A	G	22	0.455	1	BRCA1	mock	C[T>C]G
HR6	6	8584226	SNV	5	T	A	27	0.444	1	BRCA1	mock	C[T>A]C
HR6	6	9313399	SNV	3.22	C	G	26	0.423	1	BRCA1	mock	A[C>G]G
HR6	6	16778691	SNV	5.45	T	A	24	0.542	1	BRCA1	mock	A[T>A]G
HR6	6	16948280	SNV	3.83	T	A	25	0.52	1	BRCA1	mock	C[T>A]G
HR6	6	17198181	SNV	4.91	T	G	24	0.5	1	BRCA1	mock	A[T>G]C
HR6	6	18460224	SNV	7.26	A	C	23	0.696	1	BRCA1	mock	T[T>G]A
HR6	6	18570176	SNV	4.41	C	A	22	0.455	1	BRCA1	mock	G[C>A]T
HR6	6	19397884	SNV	3.35	A	G	12	0.667	1	BRCA1	mock	G[T>C]G
HR6	6	24036095	SNV	3.4	A	T	22	0.591	1	BRCA1	mock	G[T>A]C
HR6	6	28808262	SNV	5.96	A	C	17	0.706	1	BRCA1	mock	T[T>G]T
HR6	6	29331045	SNV	6.53	A	T	32	0.594	1	BRCA1	mock	A[T>A]T
HR6	6	29552817	SNV	4.66	G	C	18	0.5	0.966	BRCA1	mock	T[C>G]C
HR6	6	29676119	SNV	5.31	A	T	32	0.406	1	BRCA1	mock	G[T>A]C
HR6	6	29989294	SNV	5.9	G	C	16	0.625	1	BRCA1	mock	A[C>G]A
HR6	6	31422608	SNV	3.94	A	G	18	0.5	1	BRCA1	mock	C[T>C]C
HR6	6	31791803	SNV	4.2	G	C	19	0.579	1	BRCA1	mock	A[C>G]T
HR6	6	33378997	SNV	3.33	T	A	24	0.375	1	BRCA1	mock	C[T>A]T
HR6	6	33621827	SNV	3.94	A	T	18	0.5	1	BRCA1	mock	A[T>A]C
HR6	6	34554085	SNV	3.91	A	G	19	0.474	1	BRCA1	mock	C[T>C]C
HR6	7	5100352	SNV	3.64	C	T	18	0.444	1	BRCA1	mock	C[C>T]A
HR6	7	5975206	SNV	5.78	T	A	19	0.579	1	BRCA1	mock	G[T>A]A
HR6	7	6019982	SNV	4.84	T	C	19	0.526	1	BRCA1	mock	A[T>C]A
HR6	7	7197903	SNV	5.55	G	A	23	0.696	1	BRCA1	mock	G[C>T]A
HR6	7	7877670	SNV	3.57	C	A	20	0.65	0.938	BRCA1	mock	T[C>A]A
HR6	7	8416641	SNV	6.49	A	G	24	0.667	1	BRCA1	mock	A[T>C]G
HR6	7	9245965	SNV	3.82	G	A	18	0.667	1	BRCA1	mock	T[C>T]T
HR6	7	17346650	SNV	4.63	C	A	29	0.414	0.966	BRCA1	mock	C[C>A]A
HR6	7	19682083	SNV	3.29	A	T	22	0.364	1	BRCA1	mock	C[T>A]T
HR6	7	21123662	SNV	4.11	G	T	26	0.538	0.952	BRCA1	mock	T[C>A]G
HR6	7	23234926	SNV	4.37	T	A	21	0.571	1	BRCA1	mock	T[T>A]C
HR6	7	32559466	SNV	4.04	G	T	21	0.476	1	BRCA1	mock	C[C>A]T
HR6	7	33850593	SNV	5.51	A	C	33	0.545	1	BRCA1	mock	C[T>G]T
HR6	7	33985410	SNV	3.81	T	G	22	0.409	1	BRCA1	mock	T[T>G]A
HR6	8	8079439	SNV	5.1	A	G	23	0.522	1	BRCA1	mock	A[T>C]A
HR6	8	13174732	SNV	4.85	G	A	28	0.429	1	BRCA1	mock	G[C>T]A
HR6	8	15712789	SNV	6.08	A	C	18	0.667	1	BRCA1	mock	A[T>G]G
HR6	8	16371622	SNV	2.87	C	G	22	0.318	1	BRCA1	mock	G[C>G]T
HR6	8	26020890	SNV	5.92	T	A	20	0.6	0.957	BRCA1	mock	A[T>A]G
HR6	8	26251827	SNV	2.82	T	C	24	0.5	0.947	BRCA1	mock	A[T>C]A
HR6	8	28597590	SNV	2.87	A	T	23	0.348	0.939	BRCA1	mock	T[T>A]A
HR6	8	28747044	SNV	5.03	C	T	70	0.329	1	BRCA1	mock	C[C>T]A
HR6	9	2886426	SNV	3.3	C	A	19	0.474	0.963	BRCA1	mock	C[C>A]A
HR6	9	6033120	SNV	3.39	T	A	10	0.6	1	BRCA1	mock	A[T>A]C
HR6	9	6111198	SNV	5.32	G	T	12	1	1	BRCA1	mock	T[C>A]T
HR6	9	9286808	SNV	4.77	A	T	17	0.529	1	BRCA1	mock	G[T>A]G
HR6	9	10003525	SNV	6.83	C	A	17	0.765	1	BRCA1	mock	A[C>A]T
HR6	9	10631429	SNV	3.24	C	T	26	0.385	0.955	BRCA1	mock	C[C>T]T
HR6	9	15585887	SNV	4.82	C	G	25	0.44	1	BRCA1	mock	G[C>G]T
HR6	9	15998531	SNV	5.8	G	A	19	0.526	0.973	BRCA1	mock	G[C>T]C
HR6	9	19128778	SNV	3.71	A	T	25	0.44	0.952	BRCA1	mock	C[T>A]C
HR6	10	718106	SNV	3.13	G	T	26	0.5	1	BRCA1	mock	A[C>A]G
HR6	10	4203851	SNV	5.16	C	G	28	0.5	1	BRCA1	mock	A[C>G]T
HR6	10	9329063	SNV	7.32	G	T	30	0.567	1	BRCA1	mock	A[C>A]A
HR6	10	14700468	SNV	3.65	C	T	26	0.577	0.947	BRCA1	mock	C[C>T]G
HR6	10	16697231	SNV	7.66	A	T	32	0.75	1	BRCA1	mock	T[T>A]T
HR6	10	19746764	SNV	4.33	T	C	15	0.533	0.971	BRCA1	mock	A[T>C]T
HR6	11	2505932	SNV	5.31	A	G	19	0.579	1	BRCA1	mock	A[T>C]T
HR6	11	5933458	SNV	5.08	G	C	13	0.615	0.963	BRCA1	mock	G[C>G]T
HR6	11	16019787	SNV	5.05	G	A	25	0.6	1	BRCA1	mock	A[C>T]A
HR6	11	16528732	SNV	4.06	T	A	22	0.409	1	BRCA1	mock	C[T>A]C
HR6	11	16528733	SNV	3.78	C	A	22	0.409	1	BRCA1	mock	T[C>A]C
HR6	12	1639257	SNV	4.99	G	A	30	0.467	1	BRCA1	mock	G[C>T]T
HR6	12	1934980	SNV	4.92	A	G	26	0.423	1	BRCA1	mock	C[T>C]T
HR6	12	7104619	SNV	7.36	A	T	27	0.593	1	BRCA1	mock	C[T>A]G
HR6	12	9519973	SNV	3.36	G	T	17	0.588	0.981	BRCA1	mock	T[C>A]T
HR6	12	12989645	SNV	6.52	A	G	23	0.696	1	BRCA1	mock	C[T>C]G
HR6	12	13717894	SNV	6.02	A	T	23	0.522	1	BRCA1	mock	C[T>A]G
HR6	12	13839388	SNV	3.16	A	T	21	0.476	0.952	BRCA1	mock	C[T>A]G
HR6	12	14408254	SNV	2.87	C	T	23	0.522	0.947	BRCA1	mock	T[C>T]A
HR6	12	15770899	SNV	3.95	G	C	14	0.5	1	BRCA1	mock	C[C>G]A
HR6	12	16801970	SNV	7.19	T	A	28	0.429	1	BRCA1	mock	A[T>A]C
HR6	13	2916277	SNV	4.07	C	T	36	0.5	1	BRCA1	mock	A[C>T]G
HR6	13	9426200	SNV	5.51	C	T	26	0.615	1	BRCA1	mock	G[C>T]A
HR6	13	10474475	SNV	4.83	C	A	25	0.52	0.957	BRCA1	mock	C[C>A]T
HR6	13	11117248	SNV	4.15	G	T	21	0.476	1	BRCA1	mock	A[C>A]A
HR6	13	11427801	SNV	3.69	C	T	14	0.5	1	BRCA1	mock	G[C>T]C
HR6	13	16135711	SNV	3.78	C	T	20	0.35	0.971	BRCA1	mock	A[C>T]A
HR6	14	129570	SNV	3.23	A	G	20	0.4	0.966	BRCA1	mock	A[T>C]T
HR6	14	190655	SNV	4.32	A	C	15	0.6	1	BRCA1	mock	A[T>G]G
HR6	14	190656	SNV	4.45	T	A	15	0.6	1	BRCA1	mock	A[T>A]A
HR6	14	695706	SNV	4.93	A	G	10	0.7	1	BRCA1	mock	C[T>C]T
HR6	14	1175325	SNV	3.33	G	A	17	0.588	0.968	BRCA1	mock	T[C>T]C
HR6	14	2792869	SNV	4.05	C	T	33	0.576	0.947	BRCA1	mock	G[C>T]T
HR6	14	7784646	SNV	4.04	G	A	29	0.414	1	BRCA1	mock	G[C>T]T
HR6	14	7994011	SNV	2.93	C	T	14	0.357	1	BRCA1	mock	A[C>T]T
HR6	14	11267721	SNV	2.9	G	C	14	0.571	0.958	BRCA1	mock	T[C>G]C
HR6	14	12854154	SNV	3.76	T	C	15	0.467	1	BRCA1	mock	A[T>C]G
HR6	14	13691735	SNV	3.84	C	G	9	0.556	0.966	BRCA1	mock	C[C>G]C
HR6	15	320276	SNV	5.51	A	C	25	0.52	1	BRCA1	mock	T[T>G]T
HR6	15	2985698	SNV	4	C	G	15	0.467	1	BRCA1	mock	A[C>G]T
HR6	15	3566541	SNV	3.29	A	T	12	0.5	1	BRCA1	mock	A[T>A]T
HR6	15	6287670	SNV	3.96	A	G	24	0.417	1	BRCA1	mock	T[T>C]G
HR6	15	8610169	SNV	3.13	A	C	22	0.318	1	BRCA1	mock	C[T>G]A
HR6	17	1163361	SNV	3.42	A	C	24	0.417	1	BRCA1	mock	C[T>G]G
HR6	17	1738439	SNV	3.59	C	G	14	0.5	0.944	BRCA1	mock	C[C>G]A
HR6	17	4773466	SNV	2.79	G	A	24	0.458	1	BRCA1	mock	A[C>T]A
HR6	17	10201381	SNV	5.16	C	A	21	0.571	1	BRCA1	mock	A[C>A]T
HR6	18	258254	SNV	3.6	A	T	18	0.389	0.963	BRCA1	mock	C[T>A]C
HR6	18	4049621	SNV	6.67	T	A	18	0.611	1	BRCA1	mock	A[T>A]G
HR6	19	6177413	SNV	8.47	C	A	24	0.708	1	BRCA1	mock	G[C>A]C
HR6	19	6177414	SNV	8.4	C	T	24	0.708	1	BRCA1	mock	C[C>T]C
HR6	19	7232199	SNV	4.39	C	G	39	0.385	1	BRCA1	mock	T[C>G]T
HR6	20	6688263	SNV	3.09	A	G	28	0.286	1	BRCA1	mock	C[T>C]A
HR6	20	13292987	SNV	5.94	A	T	43	0.465	1	BRCA1	mock	C[T>A]T
HR6	20	13976656	SNV	3.55	C	G	22	0.318	1	BRCA1	mock	A[C>G]T
HR6	21	895752	SNV	5.31	G	A	19	0.579	1	BRCA1	mock	A[C>T]C
HR6	21	2288519	SNV	5.93	A	G	22	0.591	0.973	BRCA1	mock	T[T>C]C
HR6	21	4076121	SNV	4.41	A	G	14	0.571	1	BRCA1	mock	G[T>C]G
HR6	21	4404046	SNV	4.37	G	A	25	0.48	1	BRCA1	mock	G[C>T]A
HR6	22	1123932	SNV	3.7	G	C	20	0.4	1	BRCA1	mock	T[C>G]A
HR6	22	1123933	SNV	3.93	A	T	20	0.4	1	BRCA1	mock	C[T>A]C
HR6	23	3362601	SNV	5.84	G	C	11	0.636	1	BRCA1	mock	G[C>G]C
HR6	24	236858	SNV	3.97	C	G	37	0.351	1	BRCA1	mock	A[C>G]T
HR6	24	590713	SNV	5.26	A	G	38	0.263	1	BRCA1	mock	C[T>C]C
HR6	24	1140728	SNV	3.75	A	T	54	0.222	0.989	BRCA1	mock	A[T>A]C
HR6	24	3459398	SNV	4.46	C	T	41	0.293	0.983	BRCA1	mock	C[C>T]C
HR6	24	3459424	SNV	3.29	C	T	42	0.286	1	BRCA1	mock	C[C>T]A
HR6	25	624494	SNV	2.98	G	A	24	0.375	0.98	BRCA1	mock	C[C>T]C
HR6	26	2924356	SNV	2.9	T	G	27	0.333	0.958	BRCA1	mock	T[T>G]C
HR6	26	3825785	SNV	5.55	C	G	26	0.5	0.975	BRCA1	mock	G[C>G]T
HR6	26	3942844	SNV	3.87	T	C	22	0.409	1	BRCA1	mock	T[T>C]A
HR6	27	2655490	SNV	2.72	G	T	25	0.48	1	BRCA1	mock	A[C>A]A
HR6	27	4372141	SNV	3.07	T	C	11	0.364	1	BRCA1	mock	T[T>C]C
HR6	Z	169332	SNV	4.15	C	A	5	1	0.947	BRCA1	mock	T[C>A]T
HR6	Z	5009631	SNV	5	G	C	12	1	1	BRCA1	mock	A[C>G]T
HR6	Z	12510088	SNV	6.99	C	G	13	1	0.938	BRCA1	mock	A[C>G]A
HR6	Z	13210864	SNV	8.46	A	G	16	1	1	BRCA1	mock	A[T>C]T
HR6	Z	20595414	SNV	7.87	C	A	13	1	1	BRCA1	mock	A[C>A]A
HR6	Z	23076245	SNV	9.91	C	T	16	1	1	BRCA1	mock	A[C>T]C
HR6	Z	32618687	SNV	5.04	A	G	14	1	1	BRCA1	mock	T[T>C]T
HR6	Z	33687829	SNV	5.85	T	G	11	1	1	BRCA1	mock	T[T>G]A
HR6	Z	34708877	SNV	6.7	C	T	13	1	1	BRCA1	mock	A[C>T]A
HR6	Z	41788247	SNV	7.95	C	T	10	1	0.955	BRCA1	mock	T[C>T]C
HR6	Z	55749423	SNV	5.4	T	A	8	1	1	BRCA1	mock	C[T>A]C
HR6	Z	59858672	SNV	7.78	T	C	12	1	1	BRCA1	mock	T[T>C]C
HR6	Z	61315175	SNV	7.84	T	C	18	1	1	BRCA1	mock	T[T>C]A
HR6	Z	62745306	SNV	4.61	A	C	5	1	1	BRCA1	mock	A[T>G]A
HR6	Z	63142353	SNV	6.43	T	C	12	1	1	BRCA1	mock	T[T>C]C
HR6	Z	64266512	SNV	6.11	C	G	10	1	1	BRCA1	mock	T[C>G]T
HR6	Z	66314799	SNV	5.19	G	C	7	1	1	BRCA1	mock	T[C>G]T
HR6	Z	66733954	SNV	5.61	T	G	13	1	1	BRCA1	mock	C[T>G]G
HR6	Z	79284038	SNV	3.78	C	A	6	1	1	BRCA1	mock	A[C>A]T
HR6	Z	79793396	SNV	6.43	T	G	12	1	1	BRCA1	mock	A[T>G]T
HR7	1	2552870	SNV	2.91	G	T	16	0.5	1	BRCA1	mock	A[C>A]A
HR7	1	3787904	SNV	7.63	T	A	28	0.571	1	BRCA1	mock	T[T>A]T
HR7	1	4012808	SNV	4.62	T	G	26	0.5	1	BRCA1	mock	T[T>G]A
HR7	1	5324461	SNV	5.44	T	A	19	0.526	1	BRCA1	mock	T[T>A]A
HR7	1	9777298	SNV	3.89	T	G	22	0.591	1	BRCA1	mock	C[T>G]G
HR7	1	10414535	SNV	6.42	C	T	23	0.609	0.971	BRCA1	mock	G[C>T]C
HR7	1	12103918	SNV	3.6	T	A	18	0.389	1	BRCA1	mock	G[T>A]G
HR7	1	13286223	SNV	3.56	A	T	28	0.464	1	BRCA1	mock	T[T>A]A
HR7	1	13286338	SNV	5.76	T	C	27	0.519	1	BRCA1	mock	T[T>C]T
HR7	1	14474768	SNV	4.21	C	T	27	0.667	0.933	BRCA1	mock	T[C>T]A
HR7	1	16250011	SNV	5.19	G	C	12	0.667	1	BRCA1	mock	A[C>G]T
HR7	1	17721267	SNV	4.83	T	C	18	0.667	1	BRCA1	mock	C[T>C]G
HR7	1	19349286	SNV	4.35	T	C	17	0.529	1	BRCA1	mock	C[T>C]A
HR7	1	21578505	SNV	4.39	C	T	20	0.45	1	BRCA1	mock	T[C>T]A
HR7	1	25717408	SNV	5.92	T	C	19	0.632	1	BRCA1	mock	T[T>C]A
HR7	1	27154287	SNV	2.76	T	C	26	0.462	1	BRCA1	mock	A[T>C]T
HR7	1	27469384	SNV	4.68	G	T	42	0.476	1	BRCA1	mock	G[C>A]A
HR7	1	28800073	SNV	4.39	T	A	19	0.526	1	BRCA1	mock	C[T>A]G
HR7	1	30132488	SNV	2.78	A	T	23	0.304	0.962	BRCA1	mock	C[T>A]A
HR7	1	33879387	SNV	4.91	C	G	31	0.452	1	BRCA1	mock	C[C>G]C
HR7	1	34206598	SNV	3.56	T	A	27	0.444	1	BRCA1	mock	T[T>A]G
HR7	1	34387690	SNV	3.59	A	C	19	0.526	1	BRCA1	mock	A[T>G]G
HR7	1	35323714	SNV	7	G	C	25	0.68	1	BRCA1	mock	T[C>G]T
HR7	1	37950045	SNV	6.39	A	G	31	0.677	1	BRCA1	mock	G[T>C]G
HR7	1	40034636	SNV	4.67	C	G	17	0.529	1	BRCA1	mock	G[C>G]G
HR7	1	41162170	SNV	3.37	G	T	17	0.353	1	BRCA1	mock	A[C>A]C
HR7	1	41223045	SNV	5.08	A	G	33	0.576	0.96	BRCA1	mock	T[T>C]T
HR7	1	41285213	SNV	3.38	C	G	12	0.5	1	BRCA1	mock	A[C>G]A
HR7	1	41428396	SNV	3.2	T	C	35	0.4	1	BRCA1	mock	A[T>C]T
HR7	1	42078910	SNV	3.4	G	A	19	0.421	1	BRCA1	mock	T[C>T]T
HR7	1	44739584	SNV	4.71	G	T	21	0.429	1	BRCA1	mock	C[C>A]T
HR7	1	48939796	SNV	3.41	T	A	30	0.433	1	BRCA1	mock	C[T>A]G
HR7	1	55155245	SNV	3.94	T	G	18	0.5	1	BRCA1	mock	T[T>G]G
HR7	1	65383089	SNV	4.4	G	T	30	0.633	0.938	BRCA1	mock	G[C>A]A
HR7	1	66717770	SNV	4.45	C	G	23	0.565	0.964	BRCA1	mock	G[C>G]C
HR7	1	67475090	SNV	5.31	T	C	19	0.579	1	BRCA1	mock	A[T>C]G
HR7	1	70341809	SNV	5.05	G	C	19	0.579	1	BRCA1	mock	G[C>G]T
HR7	1	70811383	SNV	5.14	A	G	26	0.538	0.96	BRCA1	mock	G[T>C]T
HR7	1	74203222	SNV	6.38	C	T	25	0.64	1	BRCA1	mock	A[C>T]T
HR7	1	74203312	SNV	4.95	T	C	23	0.565	1	BRCA1	mock	T[T>C]T
HR7	1	77182709	SNV	3.15	T	C	27	0.519	0.947	BRCA1	mock	T[T>C]T
HR7	1	79844287	SNV	6.46	G	A	27	0.593	1	BRCA1	mock	T[C>T]C
HR7	1	80888852	SNV	4.05	A	G	18	0.5	0.952	BRCA1	mock	G[T>C]G
HR7	1	87029160	SNV	4.38	T	A	28	0.464	1	BRCA1	mock	C[T>A]T
HR7	1	88128957	SNV	4.41	T	G	14	0.571	1	BRCA1	mock	G[T>G]A
HR7	1	89074892	SNV	4.64	A	G	18	0.5	1	BRCA1	mock	G[T>C]T
HR7	1	89270843	SNV	5.32	C	G	24	0.542	1	BRCA1	mock	A[C>G]C
HR7	1	93895392	SNV	2.85	G	T	24	0.5	0.941	BRCA1	mock	C[C>A]C
HR7	1	95024742	SNV	2.79	A	G	23	0.522	1	BRCA1	mock	C[T>C]C
HR7	1	95691220	SNV	3.38	C	T	24	0.333	0.935	BRCA1	mock	T[C>T]A
HR7	1	99179988	SNV	3.66	A	T	19	0.368	1	BRCA1	mock	T[T>A]C
HR7	1	101450068	SNV	2.74	T	C	16	0.5	1	BRCA1	mock	A[T>C]A
HR7	1	108348009	SNV	2.84	C	G	18	0.444	1	BRCA1	mock	A[C>G]T
HR7	1	109109481	SNV	4.41	A	G	17	0.471	1	BRCA1	mock	T[T>C]G
HR7	1	113160044	SNV	4.09	A	T	19	0.474	1	BRCA1	mock	A[T>A]T
HR7	1	114068295	SNV	3.33	T	C	22	0.5	1	BRCA1	mock	T[T>C]A
HR7	1	114767865	SNV	3.71	A	G	18	0.5	1	BRCA1	mock	T[T>C]T
HR7	1	118842133	SNV	4.34	A	G	28	0.5	1	BRCA1	mock	T[T>C]A
HR7	1	121356533	SNV	2.9	T	C	18	0.389	1	BRCA1	mock	A[T>C]G
HR7	1	121882408	SNV	4.14	C	A	28	0.429	1	BRCA1	mock	A[C>A]C
HR7	1	122252520	SNV	5.57	C	G	22	0.545	1	BRCA1	mock	C[C>G]T
HR7	1	124454141	SNV	5.62	C	G	29	0.414	0.981	BRCA1	mock	A[C>G]T
HR7	1	127218298	SNV	3.43	A	T	28	0.357	1	BRCA1	mock	A[T>A]G
HR7	1	128219286	SNV	4.66	G	A	25	0.52	0.957	BRCA1	mock	A[C>T]G
HR7	1	128759268	SNV	4.06	G	T	30	0.433	1	BRCA1	mock	G[C>A]T
HR7	1	136043103	SNV	5.16	A	C	25	0.52	0.957	BRCA1	mock	G[T>G]A
HR7	1	136043107	SNV	5.03	A	G	27	0.519	1	BRCA1	mock	A[T>C]G
HR7	1	136362060	SNV	3.49	C	G	23	0.348	1	BRCA1	mock	C[C>G]T
HR7	1	136729655	SNV	3.45	A	G	22	0.364	1	BRCA1	mock	C[T>C]C
HR7	1	142355142	SNV	6.46	A	G	27	0.519	1	BRCA1	mock	G[T>C]T
HR7	1	142355177	SNV	3	A	G	26	0.423	0.957	BRCA1	mock	A[T>C]A
HR7	1	143642405	SNV	4.63	C	A	26	0.423	1	BRCA1	mock	G[C>A]A
HR7	1	143642406	SNV	4.45	A	C	27	0.407	1	BRCA1	mock	G[T>G]G
HR7	1	144310560	SNV	4.77	C	G	21	0.476	1	BRCA1	mock	A[C>G]C
HR7	1	148849611	SNV	3.72	G	T	23	0.565	1	BRCA1	mock	A[C>A]G
HR7	1	149331677	SNV	5.47	T	C	22	0.591	1	BRCA1	mock	T[T>C]C
HR7	1	149331679	SNV	4.27	C	T	22	0.591	1	BRCA1	mock	C[C>T]C
HR7	1	149706621	SNV	4.06	G	A	23	0.435	1	BRCA1	mock	A[C>T]G
HR7	1	150301956	SNV	4.97	T	G	26	0.538	0.957	BRCA1	mock	C[T>G]G
HR7	1	151999850	SNV	8.53	T	G	15	0.8	0.966	BRCA1	mock	C[T>G]G
HR7	1	156292467	SNV	2.91	T	C	17	0.588	1	BRCA1	mock	A[T>C]C
HR7	1	160399266	SNV	3.77	T	C	11	0.545	1	BRCA1	mock	T[T>C]A
HR7	1	162616470	SNV	4.5	A	C	12	0.667	1	BRCA1	mock	A[T>G]T
HR7	1	163055008	SNV	3.54	A	T	16	0.438	1	BRCA1	mock	C[T>A]C
HR7	1	165526042	SNV	5.46	C	G	22	0.545	1	BRCA1	mock	T[C>G]A
HR7	1	165769894	SNV	4.33	A	T	14	0.5	1	BRCA1	mock	T[T>A]T
HR7	1	165769907	SNV	4.38	A	T	15	0.533	1	BRCA1	mock	T[T>A]A
HR7	1	167851521	SNV	3.87	A	G	21	0.429	1	BRCA1	mock	C[T>C]C
HR7	1	168502355	SNV	5.88	T	C	36	0.5	0.967	BRCA1	mock	T[T>C]C
HR7	1	169682226	SNV	6.05	A	G	28	0.5	1	BRCA1	mock	G[T>C]G
HR7	1	170052714	SNV	5.66	G	T	32	0.5	0.964	BRCA1	mock	G[C>A]C
HR7	1	171282799	SNV	3.74	G	T	25	0.56	0.958	BRCA1	mock	C[C>A]C
HR7	1	172674035	SNV	4.23	A	C	22	0.409	1	BRCA1	mock	A[T>G]T
HR7	1	173316065	SNV	3.96	A	C	23	0.348	1	BRCA1	mock	T[T>G]G
HR7	1	180070920	SNV	5.57	G	T	27	0.556	1	BRCA1	mock	G[C>A]T
HR7	1	180824843	SNV	3.02	G	C	21	0.524	0.944	BRCA1	mock	C[C>G]T
HR7	1	183514975	SNV	4.7	T	C	23	0.609	1	BRCA1	mock	C[T>C]T
HR7	1	185394562	SNV	3.45	C	T	20	0.4	1	BRCA1	mock	A[C>T]T
HR7	1	186339958	SNV	4.16	C	A	18	0.5	1	BRCA1	mock	G[C>A]A
HR7	1	191364103	SNV	2.88	A	C	36	0.389	1	BRCA1	mock	G[T>G]G
HR7	1	191407379	SNV	3.11	C	T	24	0.375	1	BRCA1	mock	A[C>T]A
HR7	1	192545714	SNV	5.92	C	T	20	0.6	0.964	BRCA1	mock	T[C>T]A
HR7	2	4368853	SNV	3.45	C	A	11	0.455	1	BRCA1	mock	T[C>A]C
HR7	2	7200548	SNV	3.68	A	T	26	0.577	0.944	BRCA1	mock	T[T>A]T
HR7	2	7476549	SNV	4.76	G	T	34	0.441	0.969	BRCA1	mock	G[C>A]A
HR7	2	9110976	SNV	4.04	A	C	16	0.438	1	BRCA1	mock	T[T>G]C
HR7	2	10894848	SNV	4.41	C	A	22	0.455	1	BRCA1	mock	A[C>A]C
HR7	2	13705715	SNV	2.91	C	G	26	0.269	1	BRCA1	mock	A[C>G]C
HR7	2	13960565	SNV	5.32	A	C	17	0.588	1	BRCA1	mock	T[T>G]T
HR7	2	14639808	SNV	8.38	A	T	23	0.609	1	BRCA1	mock	C[T>A]T
HR7	2	15114140	SNV	5.87	A	G	36	0.528	0.974	BRCA1	mock	G[T>C]C
HR7	2	16702724	SNV	6.51	A	G	29	0.552	0.968	BRCA1	mock	T[T>C]A
HR7	2	16702727	SNV	6.7	T	A	30	0.533	1	BRCA1	mock	A[T>A]A
HR7	2	17715220	SNV	6.81	A	T	28	0.536	1	BRCA1	mock	A[T>A]A
HR7	2	18701858	SNV	4.77	G	T	24	0.542	1	BRCA1	mock	A[C>A]T
HR7	2	19280405	SNV	3.1	A	C	15	0.467	1	BRCA1	mock	C[T>G]A
HR7	2	19351411	SNV	5.57	C	A	23	0.565	1	BRCA1	mock	A[C>A]T
HR7	2	19597838	SNV	5.85	C	A	18	0.556	0.964	BRCA1	mock	T[C>A]A
HR7	2	20006671	SNV	7.63	G	T	17	0.706	0.967	BRCA1	mock	T[C>A]A
HR7	2	25682012	SNV	3.84	T	C	15	0.467	1	BRCA1	mock	T[T>C]A
HR7	2	27093262	SNV	3.91	T	C	16	0.375	1	BRCA1	mock	A[T>C]G
HR7	2	28255516	SNV	5.32	A	T	26	0.577	0.976	BRCA1	mock	G[T>A]T
HR7	2	28635638	SNV	4.71	T	A	32	0.469	0.958	BRCA1	mock	T[T>A]C
HR7	2	29774097	SNV	4.21	T	A	20	0.45	1	BRCA1	mock	G[T>A]C
HR7	2	31349705	SNV	5.43	C	G	25	0.48	0.972	BRCA1	mock	C[C>G]T
HR7	2	31663930	SNV	3.29	T	C	23	0.348	0.97	BRCA1	mock	A[T>C]T
HR7	2	32880451	SNV	3.12	T	A	8	0.75	1	BRCA1	mock	G[T>A]T
HR7	2	34389384	SNV	3.75	A	T	29	0.414	1	BRCA1	mock	A[T>A]G
HR7	2	34898508	SNV	3.6	C	G	22	0.364	1	BRCA1	mock	C[C>G]T
HR7	2	38727278	SNV	5.06	T	G	20	0.55	1	BRCA1	mock	T[T>G]G
HR7	2	40233789	SNV	6.78	T	A	26	0.577	1	BRCA1	mock	C[T>A]T
HR7	2	42932510	SNV	5.09	A	G	19	0.474	1	BRCA1	mock	A[T>C]G
HR7	2	43205004	SNV	5.12	C	T	23	0.391	1	BRCA1	mock	T[C>T]A
HR7	2	48979987	SNV	3.22	T	C	25	0.36	0.981	BRCA1	mock	G[T>C]A
HR7	2	49378532	SNV	7.93	T	C	27	0.556	1	BRCA1	mock	T[T>C]T
HR7	2	49771251	SNV	8.28	C	T	17	0.647	1	BRCA1	mock	A[C>T]A
HR7	2	50316123	SNV	7.54	C	G	20	0.7	1	BRCA1	mock	C[C>G]C
HR7	2	51403544	SNV	7.31	A	T	38	0.447	1	BRCA1	mock	G[T>A]A
HR7	2	53753644	SNV	3.18	A	T	40	0.275	0.977	BRCA1	mock	C[T>A]T
HR7	2	54035942	SNV	2.98	A	C	38	0.289	1	BRCA1	mock	C[T>G]C
HR7	2	56755403	SNV	4.63	G	A	31	0.419	1	BRCA1	mock	A[C>T]A
HR7	2	59917986	SNV	4.58	C	G	31	0.387	0.974	BRCA1	mock	T[C>G]T
HR7	2	64310078	SNV	2.84	T	A	34	0.265	1	BRCA1	mock	A[T>A]A
HR7	2	64532103	SNV	5.95	G	A	45	0.333	0.98	BRCA1	mock	T[C>T]C
HR7	2	78874660	SNV	2.96	A	T	37	0.297	1	BRCA1	mock	A[T>A]T
HR7	2	79175733	SNV	4.43	C	A	25	0.36	1	BRCA1	mock	G[C>A]T
HR7	2	79329675	SNV	3.91	C	T	38	0.316	1	BRCA1	mock	G[C>T]A
HR7	2	79790914	SNV	6.21	C	A	43	0.372	1	BRCA1	mock	C[C>A]T
HR7	2	81002038	SNV	3.74	C	A	39	0.256	0.965	BRCA1	mock	C[C>A]A
HR7	2	83518289	SNV	3.62	G	T	36	0.389	1	BRCA1	mock	A[C>A]A
HR7	2	83532664	SNV	4.48	G	C	23	0.435	0.98	BRCA1	mock	G[C>G]C
HR7	2	83897537	SNV	3.14	T	A	40	0.25	1	BRCA1	mock	C[T>A]T
HR7	2	84346083	SNV	3.55	G	T	32	0.281	0.971	BRCA1	mock	C[C>A]C
HR7	2	84348752	SNV	5.19	C	G	28	0.464	1	BRCA1	mock	A[C>G]T
HR7	2	89465824	SNV	3.93	G	A	34	0.294	1	BRCA1	mock	G[C>T]T
HR7	2	91061139	SNV	5.18	T	A	34	0.5	0.971	BRCA1	mock	A[T>A]C
HR7	2	91692066	SNV	5.31	G	C	39	0.41	1	BRCA1	mock	G[C>G]T
HR7	2	91779396	SNV	8.77	A	G	39	0.538	1	BRCA1	mock	A[T>C]T
HR7	2	92866913	SNV	3.11	C	G	27	0.296	1	BRCA1	mock	C[C>G]A
HR7	2	94682055	SNV	2.95	G	A	39	0.282	1	BRCA1	mock	T[C>T]C
HR7	2	98619216	SNV	3.23	G	A	27	0.37	1	BRCA1	mock	G[C>T]A
HR7	2	99294002	SNV	5.12	C	T	37	0.405	0.969	BRCA1	mock	A[C>T]A
HR7	2	101769562	SNV	3.16	G	T	35	0.229	1	BRCA1	mock	A[C>A]C
HR7	2	104342180	SNV	3.22	G	T	36	0.306	0.971	BRCA1	mock	T[C>A]A
HR7	2	104387561	SNV	2.88	G	C	32	0.312	0.97	BRCA1	mock	C[C>G]T
HR7	2	104794658	SNV	3.58	A	C	30	0.367	1	BRCA1	mock	T[T>G]T
HR7	2	108243821	SNV	3.73	A	T	37	0.351	1	BRCA1	mock	T[T>A]C
HR7	2	108420542	SNV	3.48	T	A	42	0.262	1	BRCA1	mock	C[T>A]C
HR7	2	109524971	SNV	3.97	A	C	34	0.353	1	BRCA1	mock	G[T>G]T
HR7	2	113922751	SNV	2.82	G	A	42	0.286	1	BRCA1	mock	G[C>T]T
HR7	2	115958698	SNV	4.46	A	T	32	0.438	1	BRCA1	mock	A[T>A]T
HR7	2	119464827	SNV	4.51	T	C	31	0.452	1	BRCA1	mock	A[T>C]G
HR7	2	121551866	SNV	5.83	G	C	44	0.409	0.979	BRCA1	mock	A[C>G]C
HR7	2	121687269	SNV	3.19	C	G	32	0.312	1	BRCA1	mock	A[C>G]A
HR7	2	122559699	SNV	3.84	C	T	24	0.333	1	BRCA1	mock	T[C>T]T
HR7	2	123472944	SNV	2.95	A	T	29	0.345	1	BRCA1	mock	T[T>A]T
HR7	2	125698541	SNV	4.22	A	G	44	0.364	1	BRCA1	mock	C[T>C]C
HR7	2	128482399	SNV	4.05	G	T	31	0.323	1	BRCA1	mock	T[C>A]C
HR7	2	128677167	SNV	3.52	T	A	40	0.275	1	BRCA1	mock	C[T>A]A
HR7	2	129943003	SNV	3.4	A	C	32	0.375	0.957	BRCA1	mock	C[T>G]T
HR7	2	130634364	SNV	4.23	T	C	29	0.31	1	BRCA1	mock	C[T>C]C
HR7	2	131572512	SNV	3.22	T	A	34	0.294	1	BRCA1	mock	A[T>A]C
HR7	2	133397746	SNV	2.88	C	A	30	0.3	0.962	BRCA1	mock	A[C>A]T
HR7	2	133546227	SNV	4.7	G	A	44	0.386	0.981	BRCA1	mock	C[C>T]T
HR7	2	133546228	SNV	3.79	G	A	43	0.395	1	BRCA1	mock	G[C>T]C
HR7	2	137120702	SNV	4.05	A	G	31	0.387	1	BRCA1	mock	G[T>C]A
HR7	2	139450549	SNV	3.13	G	A	36	0.25	1	BRCA1	mock	C[C>T]T
HR7	2	140769981	SNV	2.71	C	A	36	0.25	1	BRCA1	mock	A[C>A]T
HR7	2	140819286	SNV	5.42	T	G	45	0.422	1	BRCA1	mock	T[T>G]T
HR7	2	141161862	SNV	5.24	C	A	35	0.4	1	BRCA1	mock	A[C>A]C
HR7	2	141649560	SNV	3.49	T	C	32	0.281	1	BRCA1	mock	T[T>C]G
HR7	2	143202504	SNV	3.13	C	T	22	0.318	0.962	BRCA1	mock	G[C>T]T
HR7	2	145149404	SNV	3.46	T	A	40	0.325	0.975	BRCA1	mock	C[T>A]A
HR7	2	145561789	SNV	2.79	G	A	48	0.25	0.964	BRCA1	mock	T[C>T]T
HR7	3	1217458	SNV	3.51	A	G	26	0.5	1	BRCA1	mock	A[T>C]C
HR7	3	2662115	SNV	4.04	A	C	29	0.414	1	BRCA1	mock	A[T>G]C
HR7	3	4413623	SNV	7.34	T	C	28	0.607	1	BRCA1	mock	T[T>C]T
HR7	3	7044108	SNV	3.44	A	T	17	0.412	1	BRCA1	mock	C[T>A]C
HR7	3	7180605	SNV	5.15	C	T	19	0.526	1	BRCA1	mock	A[C>T]A
HR7	3	8788128	SNV	6.72	A	G	27	0.704	1	BRCA1	mock	G[T>C]G
HR7	3	14170129	SNV	3.86	A	G	18	0.611	1	BRCA1	mock	T[T>C]C
HR7	3	14281939	SNV	9.11	G	C	26	0.731	1	BRCA1	mock	G[C>G]A
HR7	3	15719509	SNV	2.94	A	C	25	0.52	1	BRCA1	mock	G[T>G]G
HR7	3	19797917	SNV	6.06	A	C	19	0.632	1	BRCA1	mock	C[T>G]G
HR7	3	22723122	SNV	6.21	C	G	30	0.633	0.963	BRCA1	mock	C[C>G]A
HR7	3	23109821	SNV	5.01	C	T	22	0.545	1	BRCA1	mock	C[C>T]G
HR7	3	23365005	SNV	6.54	A	T	24	0.625	1	BRCA1	mock	C[T>A]A
HR7	3	24534874	SNV	5.05	A	T	25	0.6	1	BRCA1	mock	T[T>A]G
HR7	3	24957710	SNV	3.35	C	T	25	0.32	1	BRCA1	mock	G[C>T]A
HR7	3	28130747	SNV	3.13	T	C	10	0.5	0.96	BRCA1	mock	G[T>C]G
HR7	3	30020547	SNV	6.02	A	C	22	0.636	1	BRCA1	mock	C[T>G]T
HR7	3	30890778	SNV	3.21	C	A	25	0.52	0.933	BRCA1	mock	G[C>A]A
HR7	3	32038297	SNV	5.02	A	T	21	0.571	1	BRCA1	mock	T[T>A]T
HR7	3	36694290	SNV	4.48	C	A	28	0.464	1	BRCA1	mock	T[C>A]T
HR7	3	39912024	SNV	4.39	C	T	19	0.526	0.966	BRCA1	mock	G[C>T]A
HR7	3	40838103	SNV	5.92	C	G	29	0.552	1	BRCA1	mock	G[C>G]A
HR7	3	42253174	SNV	3.37	T	A	19	0.421	1	BRCA1	mock	C[T>A]T
HR7	3	42662159	SNV	5.01	T	C	23	0.522	1	BRCA1	mock	T[T>C]T
HR7	3	43025352	SNV	3.68	C	A	21	0.429	0.957	BRCA1	mock	C[C>A]A
HR7	3	52756108	SNV	3.09	T	C	27	0.519	1	BRCA1	mock	A[T>C]A
HR7	3	52945946	SNV	4.33	T	G	17	0.471	1	BRCA1	mock	A[T>G]A
HR7	3	53972522	SNV	5.29	G	T	17	0.588	1	BRCA1	mock	C[C>A]T
HR7	3	54475339	SNV	3.72	G	T	33	0.515	0.95	BRCA1	mock	A[C>A]A
HR7	3	57517998	SNV	3.87	A	T	23	0.478	0.952	BRCA1	mock	T[T>A]G
HR7	3	59539219	SNV	2.83	C	A	13	0.385	1	BRCA1	mock	G[C>A]C
HR7	3	59791771	SNV	3.91	T	C	24	0.375	1	BRCA1	mock	C[T>C]T
HR7	3	61007349	SNV	4.15	C	A	22	0.409	1	BRCA1	mock	G[C>A]A
HR7	3	61249221	SNV	2.85	A	T	18	0.556	0.941	BRCA1	mock	C[T>A]T
HR7	3	64461154	SNV	4.85	G	C	23	0.478	1	BRCA1	mock	A[C>G]A
HR7	3	65106413	SNV	4	C	G	19	0.526	0.955	BRCA1	mock	A[C>G]T
HR7	3	67760524	SNV	2.93	C	G	22	0.545	0.952	BRCA1	mock	A[C>G]A
HR7	3	67901698	SNV	4.89	G	A	31	0.452	1	BRCA1	mock	C[C>T]T
HR7	3	69464544	SNV	8.44	A	C	28	0.643	1	BRCA1	mock	A[T>G]A
HR7	3	69464546	SNV	8.6	T	G	28	0.643	1	BRCA1	mock	T[T>G]G
HR7	3	69879796	SNV	4.42	T	A	28	0.5	1	BRCA1	mock	T[T>A]A
HR7	3	72065901	SNV	5.68	A	T	16	0.625	1	BRCA1	mock	T[T>A]C
HR7	3	72518610	SNV	3.58	A	C	19	0.421	1	BRCA1	mock	T[T>G]T
HR7	3	74051869	SNV	6.42	C	G	20	0.65	1	BRCA1	mock	T[C>G]A
HR7	3	83261711	SNV	2.76	C	A	21	0.381	1	BRCA1	mock	A[C>A]A
HR7	3	84195347	SNV	3.66	A	T	19	0.474	1	BRCA1	mock	A[T>A]A
HR7	3	89889067	SNV	5.66	G	T	20	0.6	1	BRCA1	mock	A[C>A]C
HR7	3	90373029	SNV	3.84	G	T	15	0.467	1	BRCA1	mock	T[C>A]A
HR7	3	91924337	SNV	5.78	G	C	19	0.579	1	BRCA1	mock	C[C>G]C
HR7	3	92076966	SNV	4.26	T	A	18	0.611	1	BRCA1	mock	C[T>A]A
HR7	3	96437418	SNV	4.46	C	T	23	0.522	0.944	BRCA1	mock	T[C>T]T
HR7	3	100866964	SNV	5.69	T	C	22	0.545	1	BRCA1	mock	A[T>C]G
HR7	3	103948311	SNV	4.32	T	G	20	0.5	1	BRCA1	mock	C[T>G]C
HR7	3	108958213	SNV	4.21	C	G	20	0.45	1	BRCA1	mock	G[C>G]T
HR7	3	109024689	SNV	3.11	C	T	20	0.5	1	BRCA1	mock	G[C>T]G
HR7	4	1763711	SNV	2.86	G	C	8	0.625	0.972	BRCA1	mock	G[C>G]A
HR7	4	2032450	SNV	2.99	G	A	18	0.389	0.967	BRCA1	mock	A[C>T]A
HR7	4	2672347	SNV	7.17	C	T	17	0.765	1	BRCA1	mock	A[C>T]A
HR7	4	4904476	SNV	4.8	A	T	23	0.522	1	BRCA1	mock	C[T>A]G
HR7	4	6185369	SNV	4.24	A	G	30	0.5	1	BRCA1	mock	C[T>C]C
HR7	4	7655402	SNV	3.32	G	T	21	0.524	1	BRCA1	mock	T[C>A]T
HR7	4	9305198	SNV	3.98	A	C	27	0.556	0.947	BRCA1	mock	A[T>G]T
HR7	4	13983653	SNV	5.45	C	T	29	0.517	1	BRCA1	mock	A[C>T]T
HR7	4	15504296	SNV	6.48	T	C	16	0.562	1	BRCA1	mock	T[T>C]C
HR7	4	18560386	SNV	5.05	G	C	23	0.478	1	BRCA1	mock	A[C>G]T
HR7	4	22242261	SNV	5.69	T	A	24	0.625	1	BRCA1	mock	T[T>A]T
HR7	4	25706163	SNV	2.71	C	A	23	0.304	1	BRCA1	mock	A[C>A]C
HR7	4	27241889	SNV	3.26	T	A	16	0.438	1	BRCA1	mock	A[T>A]A
HR7	4	31968634	SNV	3.78	A	G	16	0.5	1	BRCA1	mock	A[T>C]G
HR7	4	31968652	SNV	3.68	T	C	15	0.467	1	BRCA1	mock	A[T>C]T
HR7	4	34569458	SNV	5.39	A	T	22	0.682	1	BRCA1	mock	A[T>A]G
HR7	4	43578646	SNV	5.02	T	C	21	0.571	1	BRCA1	mock	C[T>C]T
HR7	4	44332619	SNV	4.37	A	G	24	0.458	1	BRCA1	mock	T[T>C]G
HR7	4	44392798	SNV	8.71	A	C	22	0.591	1	BRCA1	mock	C[T>G]A
HR7	4	44542026	SNV	5.89	A	T	29	0.552	1	BRCA1	mock	C[T>A]T
HR7	4	48115591	SNV	4.14	C	A	25	0.56	1	BRCA1	mock	A[C>A]A
HR7	4	48115612	SNV	3.81	G	T	23	0.565	1	BRCA1	mock	A[C>A]A
HR7	4	51946950	SNV	3.96	A	G	23	0.435	1	BRCA1	mock	T[T>C]T
HR7	4	52451669	SNV	4.15	A	G	21	0.476	1	BRCA1	mock	G[T>C]G
HR7	4	53531253	SNV	4.3	G	T	30	0.467	1	BRCA1	mock	A[C>A]T
HR7	4	53531257	SNV	4.3	T	C	30	0.467	1	BRCA1	mock	T[T>C]T
HR7	4	54097945	SNV	4.95	A	T	21	0.476	1	BRCA1	mock	T[T>A]T
HR7	4	55373730	SNV	3.78	T	A	22	0.5	1	BRCA1	mock	C[T>A]T
HR7	4	58001490	SNV	6.26	C	A	25	0.56	0.962	BRCA1	mock	T[C>A]C
HR7	4	59700253	SNV	5.45	C	A	18	0.667	1	BRCA1	mock	T[C>A]A
HR7	4	59700341	SNV	4.39	T	C	18	0.444	1	BRCA1	mock	C[T>C]G
HR7	4	60553057	SNV	3.39	C	A	12	0.5	0.968	BRCA1	mock	C[C>A]C
HR7	4	60988037	SNV	4.6	T	C	22	0.455	1	BRCA1	mock	G[T>C]G
HR7	4	66664783	SNV	4.33	T	C	23	0.435	0.972	BRCA1	mock	C[T>C]T
HR7	4	67197773	SNV	5.83	G	C	30	0.533	1	BRCA1	mock	G[C>G]T
HR7	4	69736327	SNV	4.53	G	C	25	0.44	1	BRCA1	mock	A[C>G]T
HR7	4	70511844	SNV	3.35	A	T	20	0.7	1	BRCA1	mock	C[T>A]A
HR7	4	71817179	SNV	3.79	T	C	25	0.64	1	BRCA1	mock	A[T>C]G
HR7	4	80263068	SNV	4.14	C	G	20	0.55	1	BRCA1	mock	G[C>G]A
HR7	4	81877226	SNV	5.37	A	G	28	0.464	1	BRCA1	mock	T[T>C]T
HR7	4	87682953	SNV	2.95	A	T	23	0.391	1	BRCA1	mock	A[T>A]A
HR7	4	89582048	SNV	3.29	T	A	22	0.364	1	BRCA1	mock	G[T>A]T
HR7	5	466964	SNV	4.3	G	A	10	0.7	1	BRCA1	mock	C[C>T]C
HR7	5	1522104	SNV	3.03	A	G	29	0.31	1	BRCA1	mock	T[T>C]T
HR7	5	1522106	SNV	2.88	A	C	29	0.31	0.96	BRCA1	mock	A[T>G]T
HR7	5	3422074	SNV	3.53	C	T	19	0.526	1	BRCA1	mock	G[C>T]T
HR7	5	3512510	SNV	3.9	T	C	17	0.471	1	BRCA1	mock	T[T>C]G
HR7	5	3553659	SNV	5.12	T	A	17	0.647	1	BRCA1	mock	C[T>A]C
HR7	5	4391246	SNV	2.84	T	A	25	0.52	1	BRCA1	mock	T[T>A]G
HR7	5	4701013	SNV	4.52	G	T	31	0.452	1	BRCA1	mock	T[C>A]A
HR7	5	4976061	SNV	3.45	T	G	30	0.533	0.95	BRCA1	mock	T[T>G]T
HR7	5	10125574	SNV	4.15	T	A	22	0.409	1	BRCA1	mock	C[T>A]C
HR7	5	10125594	SNV	3.18	A	C	20	0.4	1	BRCA1	mock	T[T>G]T
HR7	5	18653189	SNV	2.77	C	G	18	0.5	1	BRCA1	mock	T[C>G]A
HR7	5	19218712	SNV	2.79	G	A	16	0.5	1	BRCA1	mock	T[C>T]T
HR7	5	21255062	SNV	3.41	A	G	15	0.467	1	BRCA1	mock	C[T>C]T
HR7	5	21465032	SNV	2.91	T	A	22	0.545	0.964	BRCA1	mock	G[T>A]A
HR7	5	22145532	SNV	6.15	C	T	28	0.643	0.962	BRCA1	mock	T[C>T]G
HR7	5	22605537	SNV	5.63	C	T	18	0.556	0.976	BRCA1	mock	G[C>T]T
HR7	5	23354565	SNV	4.44	G	T	28	0.571	1	BRCA1	mock	G[C>A]A
HR7	5	23370282	SNV	5.69	C	T	22	0.545	1	BRCA1	mock	A[C>T]T
HR7	5	28948595	SNV	5.78	A	C	31	0.516	1	BRCA1	mock	C[T>G]T
HR7	5	30962174	SNV	4.44	T	G	29	0.483	1	BRCA1	mock	T[T>G]T
HR7	5	30968202	SNV	3.22	A	G	26	0.423	1	BRCA1	mock	C[T>C]A
HR7	5	31253327	SNV	4.59	C	T	12	0.583	1	BRCA1	mock	A[C>T]C
HR7	5	32096589	SNV	3.38	A	G	21	0.476	1	BRCA1	mock	G[T>C]C
HR7	5	36197583	SNV	4.24	C	T	24	0.5	0.952	BRCA1	mock	C[C>T]G
HR7	5	37235624	SNV	4.44	C	T	23	0.435	1	BRCA1	mock	A[C>T]A
HR7	5	38327023	SNV	3.97	T	G	26	0.385	1	BRCA1	mock	A[T>G]C
HR7	5	39691987	SNV	6.22	C	A	18	0.667	1	BRCA1	mock	G[C>A]A
HR7	5	39848438	SNV	5.97	A	G	20	0.65	1	BRCA1	mock	A[T>C]T
HR7	5	42858890	SNV	3.2	T	A	26	0.538	1	BRCA1	mock	G[T>A]G
HR7	5	43148712	SNV	3.82	G	T	20	0.5	0.96	BRCA1	mock	T[C>A]A
HR7	5	48087722	SNV	3.65	T	A	21	0.381	1	BRCA1	mock	A[T>A]C
HR7	5	49996611	SNV	3.65	G	C	24	0.333	0.977	BRCA1	mock	A[C>G]T
HR7	5	59158890	SNV	3.13	G	T	17	0.588	1	BRCA1	mock	A[C>A]A
HR7	6	1169513	SNV	5.78	A	G	19	0.579	1	BRCA1	mock	T[T>C]A
HR7	6	1243702	SNV	5.31	A	C	22	0.636	1	BRCA1	mock	G[T>G]T
HR7	6	3553606	SNV	3.63	C	T	28	0.321	0.967	BRCA1	mock	A[C>T]C
HR7	6	4087095	SNV	3.55	T	C	24	0.417	1	BRCA1	mock	C[T>C]T
HR7	6	4629483	SNV	4.27	C	T	25	0.52	1	BRCA1	mock	A[C>T]T
HR7	6	4862597	SNV	6.58	T	A	25	0.6	1	BRCA1	mock	C[T>A]G
HR7	6	5739542	SNV	4.42	C	A	13	0.538	1	BRCA1	mock	G[C>A]T
HR7	6	6309846	SNV	7.15	G	C	26	0.692	1	BRCA1	mock	G[C>G]A
HR7	6	6440616	SNV	3.16	C	G	28	0.679	1	BRCA1	mock	A[C>G]T
HR7	6	9667683	SNV	4.6	T	G	25	0.56	1	BRCA1	mock	C[T>G]G
HR7	6	11667920	SNV	4.21	G	A	26	0.462	1	BRCA1	mock	A[C>T]A
HR7	6	11667925	SNV	4.2	T	A	26	0.462	1	BRCA1	mock	T[T>A]A
HR7	6	12522147	SNV	2.81	A	T	18	0.389	1	BRCA1	mock	G[T>A]G
HR7	6	13557439	SNV	5.02	C	A	21	0.571	1	BRCA1	mock	T[C>A]A
HR7	6	15188472	SNV	4.56	T	A	23	0.391	1	BRCA1	mock	T[T>A]C
HR7	6	16875433	SNV	3.71	G	T	21	0.381	1	BRCA1	mock	C[C>A]C
HR7	6	16976115	SNV	5.88	T	A	34	0.529	1	BRCA1	mock	T[T>A]A
HR7	6	20537952	SNV	5.82	G	T	22	0.591	1	BRCA1	mock	T[C>A]T
HR7	6	23667365	SNV	2.87	A	G	34	0.471	1	BRCA1	mock	T[T>C]T
HR7	6	25102337	SNV	4.57	G	T	28	0.464	0.966	BRCA1	mock	G[C>A]A
HR7	6	27780292	SNV	4.32	A	G	17	0.529	1	BRCA1	mock	G[T>C]T
HR7	6	31827876	SNV	4.47	C	A	15	0.667	1	BRCA1	mock	G[C>A]T
HR7	7	591795	SNV	4.4	C	G	29	0.517	1	BRCA1	mock	A[C>G]T
HR7	7	824386	SNV	4.18	A	T	23	0.522	1	BRCA1	mock	T[T>A]T
HR7	7	824411	SNV	5.21	A	T	30	0.567	1	BRCA1	mock	G[T>A]C
HR7	7	1050243	SNV	3.55	A	G	27	0.556	1	BRCA1	mock	A[T>C]C
HR7	7	1174069	SNV	5.82	T	C	17	0.588	0.974	BRCA1	mock	A[T>C]G
HR7	7	4761042	SNV	4	A	T	19	0.421	1	BRCA1	mock	C[T>A]T
HR7	7	8947904	SNV	3.98	C	A	16	0.5	1	BRCA1	mock	C[C>A]T
HR7	7	9861821	SNV	4.56	C	A	25	0.52	0.966	BRCA1	mock	G[C>A]C
HR7	7	10088691	SNV	4.84	A	G	20	0.55	1	BRCA1	mock	T[T>C]A
HR7	7	10926374	SNV	3.49	G	C	23	0.348	1	BRCA1	mock	G[C>G]A
HR7	7	11132910	SNV	4.46	G	C	23	0.522	0.968	BRCA1	mock	C[C>G]G
HR7	7	15921404	SNV	4.28	C	G	26	0.462	0.969	BRCA1	mock	T[C>G]T
HR7	7	15921412	SNV	2.73	A	C	26	0.462	0.933	BRCA1	mock	C[T>G]A
HR7	7	23746257	SNV	4.58	A	T	22	0.5	1	BRCA1	mock	G[T>A]G
HR7	7	23797438	SNV	6.09	T	C	21	0.619	1	BRCA1	mock	A[T>C]T
HR7	7	24078942	SNV	6.15	T	A	31	0.548	1	BRCA1	mock	C[T>A]T
HR7	7	24224913	SNV	3.34	T	G	16	0.438	1	BRCA1	mock	C[T>G]T
HR7	7	25512468	SNV	2.92	A	G	20	0.35	1	BRCA1	mock	T[T>C]T
HR7	7	26258330	SNV	2.74	C	T	27	0.444	0.957	BRCA1	mock	A[C>T]G
HR7	7	27058111	SNV	4.37	T	A	18	0.5	1	BRCA1	mock	G[T>A]C
HR7	7	27151898	SNV	3.6	C	A	17	0.471	1	BRCA1	mock	T[C>A]G
HR7	7	31071617	SNV	4.58	A	G	24	0.458	1	BRCA1	mock	C[T>C]G
HR7	7	31943386	SNV	5.72	T	A	29	0.483	1	BRCA1	mock	T[T>A]A
HR7	7	32700586	SNV	4.44	T	A	28	0.5	1	BRCA1	mock	C[T>A]T
HR7	7	32700596	SNV	4.21	A	C	25	0.48	1	BRCA1	mock	C[T>G]G
HR7	7	34236381	SNV	4.03	G	C	36	0.444	1	BRCA1	mock	A[C>G]G
HR7	7	34604942	SNV	6.58	C	A	25	0.6	1	BRCA1	mock	A[C>A]A
HR7	7	34605026	SNV	5.53	G	T	22	0.5	1	BRCA1	mock	C[C>A]A
HR7	7	34786190	SNV	3.87	T	C	23	0.478	1	BRCA1	mock	G[T>C]T
HR7	7	34839019	SNV	2.93	G	C	22	0.545	1	BRCA1	mock	G[C>G]C
HR7	8	679246	SNV	3.43	G	A	16	0.438	1	BRCA1	mock	T[C>T]T
HR7	8	3030955	SNV	4.58	A	G	22	0.5	1	BRCA1	mock	G[T>C]T
HR7	8	6321301	SNV	4.34	G	C	23	0.522	1	BRCA1	mock	T[C>G]G
HR7	8	7783454	SNV	3.18	T	A	26	0.346	1	BRCA1	mock	C[T>A]A
HR7	8	8889437	SNV	4.26	G	A	21	0.476	1	BRCA1	mock	A[C>T]A
HR7	8	9482301	SNV	6.1	A	T	19	0.579	1	BRCA1	mock	C[T>A]A
HR7	8	10352520	SNV	4.75	C	G	20	0.5	0.962	BRCA1	mock	A[C>G]T
HR7	8	10544937	SNV	2.8	C	A	17	0.294	1	BRCA1	mock	A[C>A]A
HR7	8	10960708	SNV	4.96	C	A	22	0.455	1	BRCA1	mock	A[C>A]T
HR7	8	10988295	SNV	4.85	A	C	20	0.5	1	BRCA1	mock	C[T>G]A
HR7	8	12141483	SNV	5.42	A	G	14	0.643	1	BRCA1	mock	C[T>C]T
HR7	8	14685004	SNV	6.52	C	T	23	0.696	1	BRCA1	mock	G[C>T]T
HR7	8	14685042	SNV	4.93	A	G	29	0.655	1	BRCA1	mock	T[T>C]T
HR7	8	17240145	SNV	3.12	A	C	19	0.316	1	BRCA1	mock	C[T>G]T
HR7	8	17524994	SNV	4.69	G	A	22	0.5	1	BRCA1	mock	A[C>T]T
HR7	8	20731171	SNV	3.42	A	T	23	0.565	0.958	BRCA1	mock	G[T>A]G
HR7	8	21496669	SNV	2.99	C	T	12	0.583	0.944	BRCA1	mock	T[C>T]T
HR7	8	24103992	SNV	6.78	C	G	35	0.486	0.972	BRCA1	mock	A[C>G]A
HR7	8	24316559	SNV	3.11	G	A	22	0.455	0.96	BRCA1	mock	G[C>T]T
HR7	8	26957028	SNV	5.36	A	T	23	0.609	1	BRCA1	mock	A[T>A]A
HR7	9	2508223	SNV	2.73	G	T	23	0.348	1	BRCA1	mock	A[C>A]T
HR7	9	6746904	SNV	7.59	A	T	29	0.586	1	BRCA1	mock	C[T>A]G
HR7	9	7637338	SNV	3.24	T	G	21	0.429	1	BRCA1	mock	T[T>G]T
HR7	9	8566119	SNV	5.74	A	G	17	0.647	1	BRCA1	mock	A[T>C]C
HR7	9	8783269	SNV	8.15	T	A	15	0.733	1	BRCA1	mock	C[T>A]T
HR7	9	12855238	SNV	3.99	G	A	17	0.471	0.97	BRCA1	mock	G[C>T]A
HR7	9	15221197	SNV	4.41	C	T	27	0.593	1	BRCA1	mock	A[C>T]A
HR7	9	19251163	SNV	5.24	A	T	23	0.609	1	BRCA1	mock	A[T>A]C
HR7	9	20523093	SNV	5.98	T	C	24	0.583	1	BRCA1	mock	G[T>C]A
HR7	9	20842513	SNV	5.66	T	G	20	0.65	0.973	BRCA1	mock	C[T>G]T
HR7	9	21516561	SNV	7.32	G	A	29	0.586	1	BRCA1	mock	A[C>T]A
HR7	9	21834613	SNV	4.57	C	G	22	0.318	1	BRCA1	mock	G[C>G]C
HR7	9	22426127	SNV	4.37	T	A	25	0.48	1	BRCA1	mock	C[T>A]C
HR7	10	1656923	SNV	5.18	A	G	17	0.588	1	BRCA1	mock	C[T>C]A
HR7	10	4990914	SNV	3.05	A	C	22	0.409	1	BRCA1	mock	C[T>G]A
HR7	10	4990915	SNV	3.05	G	T	21	0.429	1	BRCA1	mock	A[C>A]T
HR7	10	5883855	SNV	6.04	A	C	22	0.591	1	BRCA1	mock	T[T>G]T
HR7	10	7886354	SNV	7.05	T	G	19	0.632	1	BRCA1	mock	C[T>G]C
HR7	10	8952442	SNV	6.62	A	G	18	0.667	1	BRCA1	mock	A[T>C]A
HR7	10	12061373	SNV	4.88	A	G	36	0.472	1	BRCA1	mock	C[T>C]A
HR7	10	12546326	SNV	3.19	C	A	20	0.55	0.947	BRCA1	mock	C[C>A]T
HR7	10	14288643	SNV	5.05	G	T	19	0.579	0.958	BRCA1	mock	A[C>A]G
HR7	10	14531572	SNV	7.25	G	A	26	0.654	0.955	BRCA1	mock	G[C>T]G
HR7	10	16119490	SNV	3.7	A	T	28	0.393	1	BRCA1	mock	C[T>A]C
HR7	10	18455215	SNV	2.79	A	T	22	0.273	1	BRCA1	mock	A[T>A]A
HR7	11	2596477	SNV	4.04	G	A	22	0.5	1	BRCA1	mock	G[C>T]A
HR7	11	6041932	SNV	10.38	T	G	26	0.615	0.981	BRCA1	mock	T[T>G]A
HR7	11	6335201	SNV	4.43	G	T	26	0.423	0.984	BRCA1	mock	T[C>A]T
HR7	11	8210860	SNV	2.94	A	T	16	0.438	1	BRCA1	mock	T[T>A]G
HR7	11	9325266	SNV	5.14	A	T	26	0.538	1	BRCA1	mock	C[T>A]G
HR7	11	9986876	SNV	6.04	T	A	20	0.6	1	BRCA1	mock	A[T>A]C
HR7	11	11022138	SNV	3.91	A	T	22	0.5	0.97	BRCA1	mock	C[T>A]C
HR7	11	11151589	SNV	4.33	A	T	18	0.556	1	BRCA1	mock	C[T>A]G
HR7	11	11192015	SNV	4.41	A	G	23	0.435	0.974	BRCA1	mock	T[T>C]T
HR7	11	12195545	SNV	3.83	A	G	16	0.438	1	BRCA1	mock	A[T>C]G
HR7	11	12292509	SNV	4.25	A	T	24	0.542	1	BRCA1	mock	C[T>A]T
HR7	11	13254157	SNV	2.91	C	G	17	0.353	1	BRCA1	mock	G[C>G]T
HR7	11	14891007	SNV	2.72	C	G	28	0.5	0.95	BRCA1	mock	A[C>G]A
HR7	12	1606856	SNV	3.7	G	T	28	0.393	1	BRCA1	mock	C[C>A]T
HR7	12	2477863	SNV	5.92	T	G	20	0.6	1	BRCA1	mock	T[T>G]C
HR7	12	5325920	SNV	2.74	G	T	29	0.345	0.947	BRCA1	mock	T[C>A]T
HR7	12	8051373	SNV	5.46	T	A	30	0.5	1	BRCA1	mock	C[T>A]A
HR7	12	8650239	SNV	6.88	T	A	19	0.684	1	BRCA1	mock	A[T>A]G
HR7	12	10109445	SNV	3.54	G	T	15	0.6	1	BRCA1	mock	C[C>A]C
HR7	12	14289497	SNV	5.23	T	A	17	0.529	1	BRCA1	mock	G[T>A]T
HR7	12	18824682	SNV	3.25	C	G	24	0.542	0.944	BRCA1	mock	C[C>G]A
HR7	13	949720	SNV	4.65	T	G	11	0.727	1	BRCA1	mock	T[T>G]T
HR7	13	1698645	SNV	3.58	A	G	27	0.333	1	BRCA1	mock	C[T>C]A
HR7	13	2299249	SNV	3	A	C	23	0.391	1	BRCA1	mock	C[T>G]A
HR7	13	2921916	SNV	5.21	T	G	25	0.64	0.95	BRCA1	mock	T[T>G]A
HR7	13	5662772	SNV	7.01	A	G	25	0.64	1	BRCA1	mock	G[T>C]T
HR7	13	10844833	SNV	5.64	T	G	21	0.524	1	BRCA1	mock	C[T>G]T
HR7	13	13703866	SNV	4.44	T	G	18	0.389	1	BRCA1	mock	T[T>G]G
HR7	13	14084779	SNV	4.21	C	G	27	0.667	0.962	BRCA1	mock	C[C>G]A
HR7	13	14911788	SNV	3.1	T	C	22	0.318	1	BRCA1	mock	A[T>C]G
HR7	13	17035766	SNV	4.15	A	C	20	0.4	1	BRCA1	mock	C[T>G]A
HR7	13	17344631	SNV	5.23	C	A	22	0.5	1	BRCA1	mock	A[C>A]A
HR7	14	1614884	SNV	5.58	T	A	24	0.542	1	BRCA1	mock	T[T>A]T
HR7	14	3941677	SNV	5.45	G	C	34	0.529	0.962	BRCA1	mock	T[C>G]A
HR7	14	3941678	SNV	6.48	A	T	34	0.529	1	BRCA1	mock	A[T>A]C
HR7	14	5781846	SNV	3.28	A	G	20	0.35	0.964	BRCA1	mock	G[T>C]G
HR7	14	10489495	SNV	4.39	A	T	20	0.45	0.964	BRCA1	mock	T[T>A]A
HR7	14	10983011	SNV	2.81	T	C	26	0.577	1	BRCA1	mock	A[T>C]G
HR7	14	11011119	SNV	2.94	G	C	22	0.5	0.944	BRCA1	mock	T[C>G]A
HR7	14	11715045	SNV	3.32	C	A	27	0.37	1	BRCA1	mock	A[C>A]A
HR7	14	13377144	SNV	3.68	G	T	29	0.379	1	BRCA1	mock	C[C>A]T
HR7	15	7510419	SNV	8.09	C	T	31	0.613	1	BRCA1	mock	G[C>T]G
HR7	15	12275021	SNV	3.03	G	T	32	0.531	0.973	BRCA1	mock	A[C>A]A
HR7	16	156573	SNV	7.26	C	A	23	0.652	1	BRCA1	mock	T[C>A]A
HR7	16	156575	SNV	6.84	C	A	24	0.625	1	BRCA1	mock	A[C>A]C
HR7	17	4119982	SNV	2.97	T	G	16	0.438	1	BRCA1	mock	G[T>G]T
HR7	17	5089685	SNV	4.86	C	A	32	0.438	0.966	BRCA1	mock	G[C>A]C
HR7	17	8169164	SNV	4.5	C	G	27	0.481	0.957	BRCA1	mock	T[C>G]A
HR7	17	9782263	SNV	6.91	T	A	20	0.75	0.963	BRCA1	mock	A[T>A]T
HR7	17	9793956	SNV	3.03	C	T	30	0.467	1	BRCA1	mock	C[C>T]C
HR7	18	5162066	SNV	4.95	C	G	23	0.565	1	BRCA1	mock	A[C>G]T
HR7	19	1606199	SNV	5.21	C	A	22	0.545	1	BRCA1	mock	C[C>A]T
HR7	19	1817790	SNV	5.39	C	A	27	0.481	1	BRCA1	mock	T[C>A]T
HR7	19	3368790	SNV	5.39	A	T	25	0.56	1	BRCA1	mock	C[T>A]C
HR7	19	8648099	SNV	3.77	T	A	19	0.474	1	BRCA1	mock	T[T>A]C
HR7	19	8648100	SNV	3.48	C	T	19	0.474	0.96	BRCA1	mock	T[C>T]G
HR7	19	9665495	SNV	3.83	T	A	24	0.458	1	BRCA1	mock	G[T>A]A
HR7	19	9816761	SNV	5.65	T	C	20	0.55	1	BRCA1	mock	C[T>C]G
HR7	20	2636864	SNV	4.6	T	C	34	0.382	0.964	BRCA1	mock	A[T>C]T
HR7	20	3219796	SNV	3.24	T	C	24	0.333	1	BRCA1	mock	G[T>C]C
HR7	20	5575702	SNV	3.16	G	A	40	0.35	1	BRCA1	mock	A[C>T]G
HR7	20	7731844	SNV	2.82	T	C	43	0.279	0.964	BRCA1	mock	A[T>C]A
HR7	20	9104124	SNV	3.79	G	T	33	0.424	0.944	BRCA1	mock	T[C>A]T
HR7	20	9754707	SNV	3.29	C	G	29	0.345	0.981	BRCA1	mock	C[C>G]G
HR7	20	11458341	SNV	3	C	A	29	0.241	0.974	BRCA1	mock	C[C>A]A
HR7	21	2263329	SNV	4.45	T	G	16	0.562	1	BRCA1	mock	T[T>G]G
HR7	21	6470290	SNV	2.73	G	T	18	0.556	0.933	BRCA1	mock	C[C>A]C
HR7	22	3707414	SNV	3.53	A	G	28	0.429	1	BRCA1	mock	A[T>C]T
HR7	24	1964502	SNV	2.91	C	T	33	0.303	0.981	BRCA1	mock	T[C>T]A
HR7	24	2848752	SNV	2.73	C	A	53	0.283	0.952	BRCA1	mock	G[C>A]T
HR7	24	3933358	SNV	5.03	C	A	37	0.297	0.98	BRCA1	mock	A[C>A]A
HR7	24	5752799	SNV	5.55	A	G	60	0.283	1	BRCA1	mock	C[T>C]C
HR7	25	1127810	SNV	3.05	A	C	31	0.355	1	BRCA1	mock	G[T>G]G
HR7	26	3215930	SNV	4.35	G	T	17	0.529	0.957	BRCA1	mock	C[C>A]T
HR7	27	1818788	SNV	6.81	G	A	30	0.6	1	BRCA1	mock	T[C>T]G
HR7	28	3419791	SNV	3.59	C	G	21	0.524	0.958	BRCA1	mock	A[C>G]G
HR7	Z	2154280	SNV	5.61	G	C	13	1	1	BRCA1	mock	C[C>G]T
HR7	Z	2666794	SNV	6.7	T	C	11	1	1	BRCA1	mock	T[T>C]T
HR7	Z	3277658	SNV	7.63	C	A	17	1	1	BRCA1	mock	T[C>A]T
HR7	Z	4304866	SNV	4.36	C	A	7	1	1	BRCA1	mock	T[C>A]A
HR7	Z	6050871	SNV	5	T	G	7	1	1	BRCA1	mock	G[T>G]T
HR7	Z	6810877	SNV	5.81	A	G	8	1	1	BRCA1	mock	T[T>C]C
HR7	Z	6810889	SNV	6.21	A	C	9	1	1	BRCA1	mock	T[T>G]G
HR7	Z	7888864	SNV	5.61	G	T	9	1	1	BRCA1	mock	A[C>A]C
HR7	Z	9754686	SNV	9.5	T	G	20	1	1	BRCA1	mock	C[T>G]A
HR7	Z	17837262	SNV	5.36	C	A	17	0.941	1	BRCA1	mock	C[C>A]C
HR7	Z	19411900	SNV	5.53	C	T	11	1	1	BRCA1	mock	G[C>T]T
HR7	Z	21302099	SNV	7.03	G	C	10	1	1	BRCA1	mock	G[C>G]A
HR7	Z	33662822	SNV	2.77	A	C	9	0.889	1	BRCA1	mock	A[T>G]T
HR7	Z	41088923	SNV	8.09	G	A	16	1	1	BRCA1	mock	T[C>T]G
HR7	Z	45283199	SNV	6.99	A	G	16	0.938	1	BRCA1	mock	G[T>C]G
HR7	Z	50984907	SNV	6.7	A	T	11	1	1	BRCA1	mock	T[T>A]G
HR7	Z	51699115	SNV	6.61	G	A	9	1	1	BRCA1	mock	A[C>T]A
HR7	Z	52780093	SNV	6.82	C	A	10	1	1	BRCA1	mock	A[C>A]A
HR7	Z	57549708	SNV	5.81	G	A	14	1	1	BRCA1	mock	T[C>T]T
HR7	Z	59347145	SNV	7.29	C	G	14	1	1	BRCA1	mock	A[C>G]T
HR7	Z	64364275	SNV	7.42	G	C	17	0.941	1	BRCA1	mock	T[C>G]C
HR7	Z	65419575	SNV	5.61	A	G	13	1	1	BRCA1	mock	C[T>C]T
HR7	Z	65813399	SNV	5.53	G	T	7	1	1	BRCA1	mock	C[C>A]A
HR7	Z	67607511	SNV	7.03	T	C	10	1	1	BRCA1	mock	C[T>C]G
HR7	Z	68353280	SNV	6.59	G	A	10	1	1	BRCA1	mock	A[C>T]T
HR7	Z	71239734	SNV	5.85	C	T	11	1	1	BRCA1	mock	A[C>T]T
HR7	Z	71893051	SNV	4.94	A	G	10	1	1	BRCA1	mock	C[T>C]T
HR7	Z	72122624	SNV	7.29	T	C	14	1	1	BRCA1	mock	T[T>C]G
HR8	1	315124	SNV	3.58	A	G	28	0.393	1	BRCA1	mock	G[T>C]T
HR8	1	14822218	SNV	2.86	G	C	24	0.292	1	BRCA1	mock	A[C>G]A
HR8	1	17385048	SNV	2.79	T	A	20	0.4	1	BRCA1	mock	T[T>A]A
HR8	1	18855724	SNV	4.7	T	A	15	0.6	0.963	BRCA1	mock	T[T>A]C
HR8	1	28541546	SNV	2.76	G	C	16	0.375	1	BRCA1	mock	A[C>G]A
HR8	1	30996434	SNV	2.96	T	C	25	0.36	1	BRCA1	mock	T[T>C]A
HR8	1	33411022	SNV	2.96	T	G	19	0.316	0.967	BRCA1	mock	C[T>G]T
HR8	1	34546009	SNV	3.07	T	G	18	0.389	1	BRCA1	mock	T[T>G]C
HR8	1	34839455	SNV	4.38	G	T	19	0.474	0.984	BRCA1	mock	G[C>A]T
HR8	1	37175216	SNV	2.84	T	C	22	0.273	1	BRCA1	mock	A[T>C]A
HR8	1	38374202	SNV	3.04	T	C	25	0.28	1	BRCA1	mock	C[T>C]A
HR8	1	42976843	SNV	2.72	T	C	19	0.474	1	BRCA1	mock	G[T>C]C
HR8	1	42976952	SNV	3.37	G	A	17	0.353	1	BRCA1	mock	C[C>T]A
HR8	1	42977187	SNV	3.32	A	G	15	0.4	1	BRCA1	mock	T[T>C]A
HR8	1	47993690	SNV	2.96	T	G	28	0.214	0.979	BRCA1	mock	T[T>G]T
HR8	1	49802747	SNV	3.95	G	T	17	0.412	0.968	BRCA1	mock	A[C>A]T
HR8	1	49803026	SNV	3.2	A	T	22	0.318	0.967	BRCA1	mock	A[T>A]G
HR8	1	51526730	SNV	3.51	T	A	28	0.286	1	BRCA1	mock	C[T>A]T
HR8	1	53128087	SNV	3.99	A	T	18	0.444	1	BRCA1	mock	C[T>A]T
HR8	1	62070268	SNV	3.7	C	A	28	0.393	0.96	BRCA1	mock	G[C>A]T
HR8	1	62070269	SNV	3.82	T	A	29	0.379	1	BRCA1	mock	C[T>A]G
HR8	1	64415996	SNV	3.5	C	A	24	0.375	1	BRCA1	mock	G[C>A]A
HR8	1	64690027	SNV	2.84	G	T	17	0.353	0.967	BRCA1	mock	T[C>A]C
HR8	1	69347958	SNV	3.36	G	T	25	0.4	1	BRCA1	mock	A[C>A]A
HR8	1	72847742	SNV	3.67	T	G	30	0.367	1	BRCA1	mock	T[T>G]T
HR8	1	75871772	SNV	3.91	C	T	16	0.625	1	BRCA1	mock	G[C>T]T
HR8	1	87266747	SNV	2.76	C	G	24	0.292	1	BRCA1	mock	A[C>G]A
HR8	1	87846205	SNV	3.11	A	G	27	0.296	1	BRCA1	mock	A[T>C]A
HR8	1	88463832	SNV	3.61	C	G	23	0.391	1	BRCA1	mock	A[C>G]T
HR8	1	88490881	SNV	2.84	T	C	30	0.3	1	BRCA1	mock	C[T>C]A
HR8	1	94806811	SNV	3.1	T	C	21	0.333	1	BRCA1	mock	A[T>C]T
HR8	1	98938240	SNV	3.48	C	A	14	0.429	1	BRCA1	mock	A[C>A]T
HR8	1	99570574	SNV	3.08	G	T	11	0.455	1	BRCA1	mock	C[C>A]A
HR8	1	105340291	SNV	7.35	T	G	21	0.667	0.967	BRCA1	mock	C[T>G]G
HR8	1	107096509	SNV	2.95	G	C	23	0.391	1	BRCA1	mock	A[C>G]T
HR8	1	109057801	SNV	4.75	A	T	18	0.5	1	BRCA1	mock	C[T>A]A
HR8	1	115394010	SNV	3.49	G	T	23	0.348	1	BRCA1	mock	A[C>A]A
HR8	1	118138598	SNV	2.98	C	T	22	0.409	1	BRCA1	mock	A[C>T]A
HR8	1	118729730	SNV	3.28	C	A	13	0.462	1	BRCA1	mock	C[C>A]T
HR8	1	119668653	SNV	3.01	T	C	29	0.276	1	BRCA1	mock	T[T>C]T
HR8	1	127932331	SNV	5.92	A	G	21	0.571	1	BRCA1	mock	T[T>C]T
HR8	1	130911045	SNV	4.44	A	C	23	0.435	1	BRCA1	mock	A[T>G]T
HR8	1	140046596	SNV	3.6	T	G	28	0.393	1	BRCA1	mock	C[T>G]C
HR8	1	141608589	SNV	3.72	A	G	15	0.467	1	BRCA1	mock	C[T>C]C
HR8	1	143621991	SNV	2.96	T	C	25	0.36	1	BRCA1	mock	C[T>C]C
HR8	1	145227687	SNV	3.53	A	T	18	0.389	1	BRCA1	mock	C[T>A]T
HR8	1	146479601	SNV	2.77	T	A	13	0.385	1	BRCA1	mock	C[T>A]G
HR8	1	152127123	SNV	4.79	T	A	23	0.435	1	BRCA1	mock	A[T>A]C
HR8	1	152127124	SNV	3.1	C	T	24	0.417	1	BRCA1	mock	T[C>T]T
HR8	1	154178332	SNV	3.05	T	C	27	0.333	1	BRCA1	mock	C[T>C]G
HR8	1	155114229	SNV	2.82	T	A	18	0.333	1	BRCA1	mock	A[T>A]G
HR8	1	166473264	SNV	2.88	A	C	18	0.333	1	BRCA1	mock	T[T>G]T
HR8	1	168972968	SNV	3.19	C	A	15	0.4	1	BRCA1	mock	A[C>A]A
HR8	1	175061076	SNV	2.93	C	G	21	0.286	1	BRCA1	mock	A[C>G]A
HR8	1	179036634	SNV	5.18	G	T	19	0.579	1	BRCA1	mock	C[C>A]A
HR8	1	180381187	SNV	2.87	A	G	25	0.36	1	BRCA1	mock	T[T>C]T
HR8	1	184527378	SNV	5.28	A	T	27	0.481	0.964	BRCA1	mock	A[T>A]A
HR8	1	191570432	SNV	3.3	A	T	23	0.522	1	BRCA1	mock	C[T>A]T
HR8	2	2460737	SNV	2.86	A	G	19	0.263	1	BRCA1	mock	G[T>C]T
HR8	2	2696010	SNV	2.77	G	C	21	0.286	0.972	BRCA1	mock	A[C>G]A
HR8	2	3746789	SNV	4.13	T	C	25	0.36	0.98	BRCA1	mock	C[T>C]G
HR8	2	8338618	SNV	3.51	G	A	25	0.4	0.974	BRCA1	mock	T[C>T]A
HR8	2	12566510	SNV	6.2	C	A	21	0.524	1	BRCA1	mock	G[C>A]T
HR8	2	13575979	SNV	2.87	C	A	26	0.346	1	BRCA1	mock	A[C>A]A
HR8	2	15088629	SNV	3.52	C	G	30	0.333	1	BRCA1	mock	T[C>G]T
HR8	2	18188745	SNV	5.92	A	T	26	0.462	1	BRCA1	mock	T[T>A]C
HR8	2	19662944	SNV	3.11	T	G	22	0.364	1	BRCA1	mock	G[T>G]T
HR8	2	24025749	SNV	2.95	G	T	25	0.36	1	BRCA1	mock	A[C>A]A
HR8	2	25372921	SNV	3.48	T	A	32	0.281	1	BRCA1	mock	C[T>A]T
HR8	2	30280551	SNV	3.04	A	G	27	0.259	1	BRCA1	mock	T[T>C]T
HR8	2	32555936	SNV	3.53	C	A	33	0.242	1	BRCA1	mock	G[C>A]A
HR8	2	37357045	SNV	3.17	C	G	13	0.385	1	BRCA1	mock	T[C>G]C
HR8	2	39172795	SNV	2.95	T	A	30	0.333	0.979	BRCA1	mock	T[T>A]T
HR8	2	40895031	SNV	3.64	A	T	33	0.273	1	BRCA1	mock	T[T>A]T
HR8	2	43640300	SNV	2.81	C	G	25	0.28	1	BRCA1	mock	A[C>G]C
HR8	2	45852472	SNV	4.09	A	T	22	0.409	1	BRCA1	mock	A[T>A]T
HR8	2	49029021	SNV	3.09	T	C	23	0.261	1	BRCA1	mock	G[T>C]A
HR8	2	50301425	SNV	3.42	C	G	33	0.303	1	BRCA1	mock	T[C>G]T
HR8	2	51443101	SNV	3.6	C	A	27	0.296	1	BRCA1	mock	A[C>A]T
HR8	2	53539570	SNV	3.01	C	A	32	0.469	0.974	BRCA1	mock	T[C>A]T
HR8	2	54277822	SNV	2.85	G	T	32	0.219	1	BRCA1	mock	T[C>A]C
HR8	2	60148892	SNV	3.44	A	G	44	0.25	1	BRCA1	mock	G[T>C]C
HR8	2	66686814	SNV	3.52	C	A	40	0.275	0.973	BRCA1	mock	T[C>A]A
HR8	2	72436827	SNV	3.71	C	A	35	0.314	1	BRCA1	mock	T[C>A]T
HR8	2	73911835	SNV	3.17	A	T	26	0.269	1	BRCA1	mock	T[T>A]T
HR8	2	79686152	SNV	3.61	T	G	30	0.267	1	BRCA1	mock	T[T>G]T
HR8	2	80880542	SNV	3.28	C	A	41	0.244	1	BRCA1	mock	A[C>A]A
HR8	2	82044288	SNV	2.8	G	T	28	0.321	0.957	BRCA1	mock	T[C>A]C
HR8	2	88025861	SNV	2.91	G	T	26	0.346	0.958	BRCA1	mock	C[C>A]T
HR8	2	90113675	SNV	2.71	G	A	28	0.25	0.962	BRCA1	mock	C[C>T]T
HR8	2	93803647	SNV	4.16	C	T	41	0.244	1	BRCA1	mock	A[C>T]C
HR8	2	95746585	SNV	3.76	G	C	31	0.323	1	BRCA1	mock	A[C>G]A
HR8	2	98322714	SNV	3.45	T	C	28	0.286	0.973	BRCA1	mock	G[T>C]C
HR8	2	106211559	SNV	3.65	T	C	40	0.25	1	BRCA1	mock	A[T>C]G
HR8	2	118541091	SNV	3.12	C	G	39	0.308	0.973	BRCA1	mock	C[C>G]C
HR8	2	121052661	SNV	3.49	C	G	29	0.414	0.957	BRCA1	mock	T[C>G]A
HR8	2	124132634	SNV	3.87	G	T	34	0.294	1	BRCA1	mock	A[C>A]A
HR8	2	124190079	SNV	2.75	T	A	38	0.237	1	BRCA1	mock	T[T>A]A
HR8	2	127195893	SNV	4.17	T	A	42	0.214	1	BRCA1	mock	C[T>A]A
HR8	2	130695010	SNV	2.82	T	G	31	0.226	1	BRCA1	mock	T[T>G]G
HR8	2	134983478	SNV	3.71	A	G	35	0.314	1	BRCA1	mock	C[T>C]G
HR8	2	136532282	SNV	3.75	T	C	41	0.244	1	BRCA1	mock	C[T>C]A
HR8	2	136742439	SNV	3.08	C	A	32	0.312	0.96	BRCA1	mock	T[C>A]C
HR8	2	139488339	SNV	3.58	A	C	31	0.258	0.976	BRCA1	mock	A[T>G]T
HR8	2	148130963	SNV	2.9	C	A	47	0.255	0.976	BRCA1	mock	C[C>A]C
HR8	3	7524437	SNV	3.49	G	T	19	0.421	1	BRCA1	mock	A[C>A]C
HR8	3	9141121	SNV	3.43	T	G	20	0.4	1	BRCA1	mock	G[T>G]G
HR8	3	11198634	SNV	3.39	C	T	15	0.4	0.966	BRCA1	mock	T[C>T]T
HR8	3	12463789	SNV	3.22	C	G	23	0.304	0.977	BRCA1	mock	C[C>G]A
HR8	3	15269180	SNV	3.97	C	A	22	0.409	1	BRCA1	mock	G[C>A]G
HR8	3	19380915	SNV	2.9	A	G	14	0.571	1	BRCA1	mock	C[T>C]C
HR8	3	19452775	SNV	2.93	T	C	14	0.357	1	BRCA1	mock	G[T>C]A
HR8	3	24757774	SNV	3	T	G	22	0.318	1	BRCA1	mock	T[T>G]A
HR8	3	28136940	SNV	3.05	G	C	24	0.417	1	BRCA1	mock	C[C>G]T
HR8	3	30015289	SNV	2.84	C	A	17	0.353	1	BRCA1	mock	A[C>A]T
HR8	3	31716207	SNV	3.88	A	G	16	0.5	1	BRCA1	mock	A[T>C]A
HR8	3	33663964	SNV	3.4	A	T	19	0.421	1	BRCA1	mock	C[T>A]A
HR8	3	38750924	SNV	3.21	G	C	22	0.364	1	BRCA1	mock	G[C>G]T
HR8	3	47703245	SNV	2.96	C	A	20	0.25	0.974	BRCA1	mock	C[C>A]T
HR8	3	52228633	SNV	4.7	G	A	30	0.4	0.969	BRCA1	mock	T[C>T]C
HR8	3	57938544	SNV	2.92	T	A	20	0.35	1	BRCA1	mock	C[T>A]T
HR8	3	61893355	SNV	3.53	C	A	20	0.4	1	BRCA1	mock	T[C>A]A
HR8	3	63403254	SNV	4.19	G	A	35	0.4	1	BRCA1	mock	C[C>T]A
HR8	3	72726334	SNV	5.15	C	T	17	0.647	1	BRCA1	mock	T[C>T]T
HR8	3	75926161	SNV	3.04	A	C	15	0.4	1	BRCA1	mock	T[T>G]G
HR8	3	93763949	SNV	3.47	T	A	19	0.368	1	BRCA1	mock	C[T>A]G
HR8	3	94648974	SNV	3.51	A	T	15	0.4	1	BRCA1	mock	A[T>A]A
HR8	3	99984160	SNV	3.33	C	T	21	0.381	1	BRCA1	mock	G[C>T]C
HR8	3	108997580	SNV	2.92	T	A	25	0.36	1	BRCA1	mock	A[T>A]G
HR8	4	7121848	SNV	4.53	A	T	25	0.44	1	BRCA1	mock	T[T>A]G
HR8	4	8126362	SNV	2.75	T	A	16	0.312	1	BRCA1	mock	T[T>A]T
HR8	4	13397459	SNV	3.18	T	G	17	0.353	0.964	BRCA1	mock	A[T>G]T
HR8	4	33921162	SNV	3.06	T	C	18	0.333	1	BRCA1	mock	T[T>C]G
HR8	4	41472246	SNV	3.28	A	G	13	0.462	1	BRCA1	mock	T[T>C]G
HR8	4	43518585	SNV	3.04	T	G	22	0.273	1	BRCA1	mock	G[T>G]A
HR8	4	45667808	SNV	3.7	G	C	28	0.393	1	BRCA1	mock	G[C>G]A
HR8	4	49142083	SNV	3	C	G	30	0.267	1	BRCA1	mock	A[C>G]A
HR8	4	49503341	SNV	4.38	G	T	24	0.458	1	BRCA1	mock	A[C>A]C
HR8	4	52308709	SNV	2.96	A	T	25	0.36	0.957	BRCA1	mock	A[T>A]T
HR8	4	62618550	SNV	2.96	T	G	21	0.333	0.962	BRCA1	mock	C[T>G]T
HR8	4	63636813	SNV	2.98	C	T	25	0.28	1	BRCA1	mock	A[C>T]C
HR8	4	63849842	SNV	3.27	G	A	21	0.286	1	BRCA1	mock	G[C>T]C
HR8	4	64790991	SNV	2.86	C	G	31	0.29	1	BRCA1	mock	T[C>G]T
HR8	4	67541260	SNV	2.92	T	A	20	0.35	0.952	BRCA1	mock	A[T>A]T
HR8	4	68062450	SNV	2.86	A	T	19	0.368	1	BRCA1	mock	G[T>A]T
HR8	4	74458349	SNV	3.61	T	C	23	0.391	1	BRCA1	mock	A[T>C]G
HR8	4	76579575	SNV	3.3	A	T	17	0.471	0.957	BRCA1	mock	C[T>A]T
HR8	4	76608475	SNV	4.95	G	C	20	0.5	0.966	BRCA1	mock	G[C>G]T
HR8	5	11421009	SNV	3.18	T	C	34	0.294	1	BRCA1	mock	T[T>C]T
HR8	5	16852334	SNV	3.25	A	C	16	0.375	1	BRCA1	mock	T[T>G]A
HR8	5	18379023	SNV	2.74	T	G	20	0.3	1	BRCA1	mock	T[T>G]T
HR8	5	19344287	SNV	3.17	T	A	21	0.333	1	BRCA1	mock	C[T>A]A
HR8	5	25459233	SNV	4	A	G	33	0.364	1	BRCA1	mock	C[T>C]G
HR8	5	33581960	SNV	4.62	A	G	23	0.435	1	BRCA1	mock	T[T>C]T
HR8	5	41297609	SNV	3.68	G	T	29	0.379	1	BRCA1	mock	A[C>A]A
HR8	5	42236593	SNV	3.49	C	A	22	0.318	1	BRCA1	mock	T[C>A]A
HR8	5	43802224	SNV	3.89	G	C	32	0.312	1	BRCA1	mock	A[C>G]T
HR8	6	4852282	SNV	2.94	G	C	26	0.346	1	BRCA1	mock	C[C>G]C
HR8	6	4890783	SNV	2.89	G	A	17	0.294	0.967	BRCA1	mock	G[C>T]A
HR8	6	20663943	SNV	5.29	T	C	13	0.615	1	BRCA1	mock	C[T>C]T
HR8	6	23967411	SNV	4.05	C	T	7	0.714	1	BRCA1	mock	G[C>T]G
HR8	6	28268538	SNV	3.18	C	G	20	0.4	1	BRCA1	mock	T[C>G]A
HR8	6	29010719	SNV	3.19	A	G	23	0.348	0.968	BRCA1	mock	A[T>C]G
HR8	7	13468644	SNV	3.77	G	T	37	0.324	1	BRCA1	mock	A[C>A]C
HR8	7	27761598	SNV	2.82	T	A	21	0.286	1	BRCA1	mock	T[T>A]T
HR8	7	28431533	SNV	3.04	C	T	23	0.304	1	BRCA1	mock	A[C>T]A
HR8	8	927452	SNV	3.05	C	A	26	0.308	1	BRCA1	mock	C[C>A]T
HR8	8	13827741	SNV	3.59	T	C	15	0.467	1	BRCA1	mock	T[T>C]A
HR8	8	14766416	SNV	2.83	C	T	24	0.292	0.962	BRCA1	mock	A[C>T]A
HR8	8	25289921	SNV	3.29	T	A	29	0.345	1	BRCA1	mock	C[T>A]G
HR8	8	25642416	SNV	4.24	C	T	29	0.414	1	BRCA1	mock	G[C>T]T
HR8	8	25684740	SNV	3.43	T	A	16	0.375	1	BRCA1	mock	G[T>A]C
HR8	9	4132087	SNV	3.07	G	A	18	0.389	1	BRCA1	mock	G[C>T]T
HR8	9	5474867	SNV	5.65	A	T	18	0.611	1	BRCA1	mock	G[T>A]C
HR8	9	17255011	SNV	3.03	T	G	30	0.4	1	BRCA1	mock	A[T>G]A
HR8	9	18107078	SNV	3.06	C	G	18	0.333	1	BRCA1	mock	A[C>G]A
HR8	9	18107095	SNV	4	G	A	19	0.421	1	BRCA1	mock	T[C>T]C
HR8	9	19123190	SNV	4.36	T	C	27	0.407	1	BRCA1	mock	A[T>C]T
HR8	9	20496587	SNV	3.09	G	A	19	0.368	1	BRCA1	mock	T[C>T]A
HR8	9	20690241	SNV	3.15	A	G	30	0.333	1	BRCA1	mock	C[T>C]G
HR8	9	22219719	SNV	3.24	C	G	21	0.381	1	BRCA1	mock	C[C>G]C
HR8	10	1819783	SNV	3.25	A	G	17	0.353	1	BRCA1	mock	A[T>C]C
HR8	10	1871275	SNV	3.38	T	A	35	0.343	1	BRCA1	mock	T[T>A]C
HR8	10	11649402	SNV	3.15	A	C	21	0.381	1	BRCA1	mock	T[T>G]T
HR8	10	19700765	SNV	3.36	G	A	20	0.4	1	BRCA1	mock	G[C>T]T
HR8	11	2227006	SNV	2.86	T	G	27	0.333	1	BRCA1	mock	C[T>G]G
HR8	11	3045578	SNV	2.87	T	G	34	0.412	1	BRCA1	mock	G[T>G]G
HR8	11	6475608	SNV	2.94	G	A	23	0.478	0.95	BRCA1	mock	A[C>T]G
HR8	11	16106057	SNV	4.58	A	T	20	0.55	0.955	BRCA1	mock	T[T>A]C
HR8	11	18987239	SNV	5.26	G	C	25	0.28	1	BRCA1	mock	C[C>G]A
HR8	12	1574179	SNV	4.25	G	C	25	0.4	0.966	BRCA1	mock	T[C>G]A
HR8	12	2917871	SNV	2.97	T	G	29	0.241	1	BRCA1	mock	C[T>G]G
HR8	12	9247431	SNV	3.01	C	G	24	0.292	1	BRCA1	mock	G[C>G]A
HR8	12	11530291	SNV	2.87	G	C	17	0.471	1	BRCA1	mock	G[C>G]C
HR8	12	14332934	SNV	4.73	G	T	25	0.44	1	BRCA1	mock	G[C>A]T
HR8	13	12724400	SNV	3.53	C	G	26	0.346	0.964	BRCA1	mock	A[C>G]C
HR8	13	13497283	SNV	2.82	G	T	25	0.4	0.969	BRCA1	mock	G[C>A]C
HR8	13	15391504	SNV	2.95	A	T	24	0.292	0.967	BRCA1	mock	C[T>A]T
HR8	13	15504875	SNV	3.03	A	T	28	0.286	1	BRCA1	mock	G[T>A]G
HR8	13	15571614	SNV	3.99	T	A	27	0.444	1	BRCA1	mock	A[T>A]T
HR8	14	1159016	SNV	4.91	C	T	27	0.444	1	BRCA1	mock	A[C>T]T
HR8	14	4167224	SNV	3.29	G	A	23	0.348	0.973	BRCA1	mock	T[C>T]G
HR8	14	4443234	SNV	4.08	G	A	14	0.429	0.971	BRCA1	mock	A[C>T]C
HR8	14	14655623	SNV	3.23	A	C	31	0.323	1	BRCA1	mock	T[T>G]T
HR8	15	4317490	SNV	4.42	C	G	20	0.4	1	BRCA1	mock	A[C>G]C
HR8	17	8267986	SNV	2.72	C	A	19	0.316	1	BRCA1	mock	G[C>A]T
HR8	18	140024	SNV	4.15	G	A	21	0.429	1	BRCA1	mock	A[C>T]A
HR8	18	1164491	SNV	2.88	T	A	30	0.3	1	BRCA1	mock	A[T>A]G
HR8	18	6302849	SNV	2.92	G	C	27	0.333	1	BRCA1	mock	T[C>G]C
HR8	19	4027554	SNV	4.63	T	G	26	0.423	1	BRCA1	mock	C[T>G]T
HR8	19	5960940	SNV	2.77	C	T	10	0.6	0.969	BRCA1	mock	G[C>T]G
HR8	20	10231695	SNV	3.48	G	C	17	0.353	0.979	BRCA1	mock	A[C>G]C
HR8	21	2651992	SNV	3.19	C	G	31	0.355	1	BRCA1	mock	G[C>G]G
HR8	23	1883449	SNV	3.48	A	G	14	0.429	1	BRCA1	mock	T[T>C]C
HR8	24	4168569	SNV	4.55	T	G	33	0.364	0.978	BRCA1	mock	C[T>G]G
HR8	24	4168578	SNV	2.77	G	A	35	0.286	0.984	BRCA1	mock	C[C>T]T
HR8	27	2004393	SNV	3	G	A	23	0.391	1	BRCA1	mock	G[C>T]A
HR8	28	308265	SNV	3.98	G	A	19	0.474	1	BRCA1	mock	A[C>T]G
HR8	Z	5171741	SNV	3.25	A	T	9	0.667	1	BRCA1	mock	C[T>A]T
HR8	Z	7316349	SNV	4.05	T	G	9	0.667	1	BRCA1	mock	A[T>G]G
HR8	Z	11463842	SNV	7.6	T	G	14	1	1	BRCA1	mock	A[T>G]A
HR8	Z	11553136	SNV	2.86	C	T	7	0.714	0.938	BRCA1	mock	C[C>T]A
HR8	Z	23626901	SNV	4.38	G	C	17	0.765	1	BRCA1	mock	A[C>G]T
HR8	Z	31983079	SNV	4.29	G	A	13	0.692	1	BRCA1	mock	C[C>T]C
HR8	Z	34713910	SNV	3.61	G	T	16	0.812	1	BRCA1	mock	C[C>A]C
HR8	Z	34940169	SNV	3.29	T	C	7	0.714	1	BRCA1	mock	C[T>C]G
HR8	Z	42001448	SNV	3.69	T	C	14	0.786	1	BRCA1	mock	G[T>C]T
HR8	Z	42456151	SNV	3.12	G	T	13	0.769	1	BRCA1	mock	A[C>A]A
HR8	Z	42659849	SNV	6.04	A	G	12	0.833	0.947	BRCA1	mock	T[T>C]T
HR8	Z	48239958	SNV	6	C	G	10	0.9	1	BRCA1	mock	T[C>G]T
HR8	Z	49880105	SNV	3.11	T	A	10	0.6	1	BRCA1	mock	T[T>A]A
HR8	Z	50420966	SNV	2.73	G	C	9	0.556	1	BRCA1	mock	A[C>G]T
HR10	1	586620	SNV	5.01	C	T	18	0.5	1	BRCA2	mock	A[C>T]G
HR10	1	1924854	SNV	3.99	G	A	28	0.464	1	BRCA2	mock	A[C>T]T
HR10	1	7384123	SNV	2.94	A	T	26	0.346	1	BRCA2	mock	C[T>A]T
HR10	1	10200988	SNV	3.15	T	G	27	0.481	0.969	BRCA2	mock	A[T>G]G
HR10	1	10203074	SNV	3.41	C	G	30	0.433	1	BRCA2	mock	G[C>G]T
HR10	1	16933990	SNV	5.31	T	G	29	0.586	1	BRCA2	mock	T[T>G]G
HR10	1	16934007	SNV	5.83	G	A	35	0.571	1	BRCA2	mock	G[C>T]T
HR10	1	19664311	SNV	3.72	T	A	26	0.462	1	BRCA2	mock	C[T>A]T
HR10	1	23132598	SNV	6.12	C	A	26	0.654	0.969	BRCA2	mock	G[C>A]A
HR10	1	25504355	SNV	6.08	C	T	33	0.545	1	BRCA2	mock	A[C>T]C
HR10	1	33510221	SNV	3.64	T	C	38	0.5	1	BRCA2	mock	G[T>C]A
HR10	1	34519625	SNV	2.71	G	T	43	0.395	0.955	BRCA2	mock	C[C>A]C
HR10	1	34960122	SNV	7.62	C	A	22	0.682	0.97	BRCA2	mock	C[C>A]T
HR10	1	35047042	SNV	2.9	A	G	46	0.239	1	BRCA2	mock	T[T>C]T
HR10	1	35159539	SNV	4.59	A	T	47	0.553	0.941	BRCA2	mock	A[T>A]G
HR10	1	35914792	SNV	4.65	C	T	33	0.455	0.964	BRCA2	mock	G[C>T]A
HR10	1	39616716	SNV	3.83	C	T	38	0.316	1	BRCA2	mock	A[C>T]G
HR10	1	40910169	SNV	3.02	A	C	21	0.524	1	BRCA2	mock	C[T>G]C
HR10	1	44735352	SNV	3.75	T	C	37	0.351	1	BRCA2	mock	A[T>C]T
HR10	1	45889079	SNV	2.77	G	C	21	0.286	0.97	BRCA2	mock	C[C>G]A
HR10	1	49442555	SNV	6.66	T	C	27	0.556	1	BRCA2	mock	C[T>C]G
HR10	1	52707642	SNV	4.04	C	A	29	0.414	1	BRCA2	mock	A[C>A]C
HR10	1	54084314	SNV	4.68	A	T	53	0.377	1	BRCA2	mock	G[T>A]G
HR10	1	54809659	SNV	3.64	A	T	37	0.405	1	BRCA2	mock	T[T>A]C
HR10	1	54809665	SNV	4.11	A	T	36	0.417	1	BRCA2	mock	C[T>A]T
HR10	1	55522224	SNV	4.1	C	G	29	0.414	1	BRCA2	mock	A[C>G]C
HR10	1	57604685	SNV	4.18	T	A	40	0.55	1	BRCA2	mock	A[T>A]T
HR10	1	58729074	SNV	2.93	A	G	33	0.485	1	BRCA2	mock	A[T>C]G
HR10	1	58729118	SNV	6.17	A	T	34	0.5	0.974	BRCA2	mock	C[T>A]C
HR10	1	58954355	SNV	3.13	A	C	27	0.481	1	BRCA2	mock	C[T>G]T
HR10	1	59956815	SNV	4.55	A	T	36	0.583	1	BRCA2	mock	C[T>A]A
HR10	1	61736963	SNV	4.9	T	C	25	0.48	1	BRCA2	mock	A[T>C]G
HR10	1	64299499	SNV	3.82	A	T	31	0.484	1	BRCA2	mock	C[T>A]T
HR10	1	66573320	SNV	5.08	T	C	34	0.471	0.964	BRCA2	mock	A[T>C]A
HR10	1	68213156	SNV	3.99	C	A	36	0.444	1	BRCA2	mock	G[C>A]A
HR10	1	70235545	SNV	5.2	T	A	26	0.577	1	BRCA2	mock	T[T>A]T
HR10	1	74111795	SNV	4.09	T	A	34	0.441	1	BRCA2	mock	T[T>A]G
HR10	1	74762389	SNV	4.77	A	C	29	0.552	1	BRCA2	mock	T[T>G]A
HR10	1	76882486	SNV	5.83	C	A	30	0.533	0.957	BRCA2	mock	T[C>A]T
HR10	1	82952584	SNV	3.19	A	T	26	0.5	0.952	BRCA2	mock	A[T>A]C
HR10	1	82952881	SNV	5.48	A	T	23	0.522	1	BRCA2	mock	C[T>A]C
HR10	1	85498245	SNV	4.62	G	A	33	0.545	1	BRCA2	mock	A[C>T]A
HR10	1	90129930	SNV	3.1	T	G	29	0.483	1	BRCA2	mock	C[T>G]T
HR10	1	90896236	SNV	4.58	C	G	39	0.615	1	BRCA2	mock	A[C>G]C
HR10	1	92731164	SNV	2.93	T	A	20	0.55	1	BRCA2	mock	G[T>A]A
HR10	1	92900819	SNV	2.79	C	G	40	0.45	1	BRCA2	mock	A[C>G]T
HR10	1	95217689	SNV	6.28	T	A	24	0.625	0.935	BRCA2	mock	C[T>A]T
HR10	1	96775472	SNV	3.84	A	T	40	0.475	0.95	BRCA2	mock	C[T>A]G
HR10	1	98270512	SNV	3.55	A	T	23	0.435	1	BRCA2	mock	C[T>A]T
HR10	1	103523639	SNV	3.38	T	A	31	0.452	1	BRCA2	mock	A[T>A]A
HR10	1	103748170	SNV	5.29	C	A	33	0.455	1	BRCA2	mock	T[C>A]T
HR10	1	105882296	SNV	2.93	A	G	33	0.485	0.941	BRCA2	mock	A[T>C]T
HR10	1	112889532	SNV	5.31	C	T	29	0.552	1	BRCA2	mock	T[C>T]A
HR10	1	112889578	SNV	4.77	G	C	30	0.567	1	BRCA2	mock	G[C>G]T
HR10	1	115221101	SNV	5.18	T	G	31	0.548	1	BRCA2	mock	G[T>G]G
HR10	1	115221223	SNV	5.33	T	G	25	0.48	1	BRCA2	mock	T[T>G]G
HR10	1	116042460	SNV	3.21	A	G	24	0.542	1	BRCA2	mock	C[T>C]T
HR10	1	116380180	SNV	3.74	T	C	27	0.407	1	BRCA2	mock	A[T>C]G
HR10	1	116380192	SNV	3.78	T	A	20	0.4	1	BRCA2	mock	A[T>A]A
HR10	1	116494508	SNV	4.46	T	G	23	0.522	1	BRCA2	mock	T[T>G]A
HR10	1	120527597	SNV	3.43	T	G	42	0.429	0.96	BRCA2	mock	A[T>G]T
HR10	1	120527670	SNV	6.91	A	C	34	0.588	1	BRCA2	mock	T[T>G]G
HR10	1	120687846	SNV	4.39	T	G	28	0.5	1	BRCA2	mock	C[T>G]G
HR10	1	123495415	SNV	3.22	A	G	39	0.359	1	BRCA2	mock	A[T>C]A
HR10	1	125912528	SNV	4.33	A	G	25	0.44	1	BRCA2	mock	C[T>C]G
HR10	1	126469763	SNV	4.41	T	C	28	0.536	1	BRCA2	mock	C[T>C]G
HR10	1	131098423	SNV	3.19	G	C	26	0.5	1	BRCA2	mock	A[C>G]A
HR10	1	134018768	SNV	4.01	T	C	23	0.565	0.955	BRCA2	mock	T[T>C]A
HR10	1	134302880	SNV	5.66	G	C	35	0.486	1	BRCA2	mock	G[C>G]T
HR10	1	137046297	SNV	5.64	G	A	39	0.513	0.96	BRCA2	mock	G[C>T]T
HR10	1	149576859	SNV	6.11	G	C	19	0.684	0.947	BRCA2	mock	A[C>G]T
HR10	1	151653814	SNV	2.88	G	A	23	0.522	1	BRCA2	mock	T[C>T]T
HR10	1	156428142	SNV	3.96	C	G	39	0.41	1	BRCA2	mock	A[C>G]C
HR10	1	160516125	SNV	4.57	G	T	16	0.562	0.952	BRCA2	mock	C[C>A]C
HR10	1	161976542	SNV	3.07	T	C	20	0.55	1	BRCA2	mock	A[T>C]T
HR10	1	162519135	SNV	5.74	C	G	30	0.633	0.958	BRCA2	mock	T[C>G]A
HR10	1	163134488	SNV	7.41	G	C	23	0.652	1	BRCA2	mock	C[C>G]T
HR10	1	164951829	SNV	6.4	C	A	42	0.524	1	BRCA2	mock	A[C>A]T
HR10	1	170896022	SNV	7.83	T	G	32	0.625	1	BRCA2	mock	A[T>G]T
HR10	1	175722585	SNV	4.94	C	G	27	0.519	0.966	BRCA2	mock	A[C>G]G
HR10	1	185316650	SNV	5.39	T	C	21	0.667	1	BRCA2	mock	A[T>C]T
HR10	1	185899323	SNV	3.6	G	A	27	0.556	1	BRCA2	mock	T[C>T]C
HR10	1	186587153	SNV	3.78	A	C	12	0.5	1	BRCA2	mock	G[T>G]T
HR10	1	190276215	SNV	2.9	T	A	18	0.389	1	BRCA2	mock	T[T>A]T
HR10	1	190946943	SNV	3.72	A	G	30	0.4	1	BRCA2	mock	T[T>C]G
HR10	2	546108	SNV	2.81	G	T	13	0.385	0.963	BRCA2	mock	C[C>A]C
HR10	2	890416	SNV	8.33	C	T	35	0.429	1	BRCA2	mock	T[C>T]T
HR10	2	1482769	SNV	4.07	C	A	27	0.333	0.971	BRCA2	mock	A[C>A]A
HR10	2	7093322	SNV	7.01	C	G	29	0.724	0.974	BRCA2	mock	A[C>G]A
HR10	2	10530947	SNV	4.41	C	T	36	0.306	1	BRCA2	mock	G[C>T]T
HR10	2	10558197	SNV	6.35	G	C	26	0.615	1	BRCA2	mock	A[C>G]A
HR10	2	12428062	SNV	5.02	C	A	22	0.5	0.958	BRCA2	mock	C[C>A]T
HR10	2	19284666	SNV	4.48	T	A	30	0.467	1	BRCA2	mock	A[T>A]C
HR10	2	19543349	SNV	5.97	G	T	31	0.452	0.973	BRCA2	mock	A[C>A]A
HR10	2	20275671	SNV	7.94	G	T	31	0.645	0.967	BRCA2	mock	A[C>A]A
HR10	2	23286006	SNV	3.8	G	T	24	0.5	0.96	BRCA2	mock	G[C>A]C
HR10	2	23286007	SNV	5.45	C	A	24	0.5	0.971	BRCA2	mock	G[C>A]T
HR10	2	25774832	SNV	5.96	T	C	34	0.588	0.958	BRCA2	mock	A[T>C]A
HR10	2	29862720	SNV	4.53	A	C	24	0.417	1	BRCA2	mock	A[T>G]T
HR10	2	30096988	SNV	2.98	T	A	28	0.357	1	BRCA2	mock	C[T>A]T
HR10	2	32306895	SNV	6.33	G	C	31	0.548	0.967	BRCA2	mock	A[C>G]A
HR10	2	35322236	SNV	5.51	T	C	38	0.447	1	BRCA2	mock	A[T>C]A
HR10	2	38447286	SNV	5.19	T	A	25	0.44	1	BRCA2	mock	G[T>A]A
HR10	2	40473410	SNV	3.6	G	A	36	0.444	1	BRCA2	mock	G[C>T]C
HR10	2	42143975	SNV	4.27	C	A	39	0.513	0.963	BRCA2	mock	G[C>A]T
HR10	2	44017525	SNV	4.37	G	A	44	0.364	1	BRCA2	mock	G[C>T]A
HR10	2	45016142	SNV	3.82	G	T	47	0.277	1	BRCA2	mock	G[C>A]T
HR10	2	45016143	SNV	2.74	C	T	47	0.277	0.975	BRCA2	mock	G[C>T]A
HR10	2	45695711	SNV	2.73	G	T	46	0.304	0.967	BRCA2	mock	C[C>A]T
HR10	2	49094767	SNV	2.73	A	T	43	0.233	0.974	BRCA2	mock	A[T>A]T
HR10	2	49594904	SNV	3.42	T	G	48	0.312	1	BRCA2	mock	G[T>G]G
HR10	2	49600446	SNV	3.35	C	A	38	0.316	1	BRCA2	mock	A[C>A]T
HR10	2	51254741	SNV	4.72	G	A	58	0.328	0.979	BRCA2	mock	T[C>T]A
HR10	2	53742254	SNV	4	T	A	33	0.364	1	BRCA2	mock	C[T>A]T
HR10	2	53834364	SNV	3.31	A	T	41	0.293	1	BRCA2	mock	T[T>A]A
HR10	2	54690693	SNV	4.47	G	T	54	0.315	0.98	BRCA2	mock	T[C>A]C
HR10	2	54690694	SNV	4.59	A	G	53	0.321	1	BRCA2	mock	A[T>C]C
HR10	2	56581360	SNV	3.39	C	A	43	0.279	0.952	BRCA2	mock	T[C>A]A
HR10	2	59954584	SNV	3.8	G	C	46	0.348	0.971	BRCA2	mock	T[C>G]A
HR10	2	60393025	SNV	2.88	A	T	46	0.261	0.974	BRCA2	mock	A[T>A]A
HR10	2	60858355	SNV	3.2	T	G	53	0.245	1	BRCA2	mock	A[T>G]T
HR10	2	64034622	SNV	6.14	T	G	57	0.421	1	BRCA2	mock	G[T>G]T
HR10	2	67643601	SNV	6.26	C	T	47	0.383	0.981	BRCA2	mock	C[C>T]T
HR10	2	75582614	SNV	3.74	C	A	50	0.32	0.97	BRCA2	mock	T[C>A]C
HR10	2	77394446	SNV	7.02	G	T	41	0.488	0.973	BRCA2	mock	G[C>A]A
HR10	2	81154750	SNV	3.43	C	T	47	0.319	0.978	BRCA2	mock	A[C>T]G
HR10	2	81407158	SNV	5.22	A	G	72	0.389	1	BRCA2	mock	A[T>C]A
HR10	2	82035278	SNV	2.9	C	G	27	0.333	1	BRCA2	mock	T[C>G]A
HR10	2	82476480	SNV	3.34	C	T	37	0.324	1	BRCA2	mock	A[C>T]A
HR10	2	83856513	SNV	4.72	C	A	50	0.4	0.975	BRCA2	mock	A[C>A]A
HR10	2	84555455	SNV	3.15	A	G	40	0.25	0.972	BRCA2	mock	T[T>C]G
HR10	2	87167534	SNV	3.01	T	A	36	0.306	1	BRCA2	mock	C[T>A]A
HR10	2	89520339	SNV	8.6	T	C	55	0.509	1	BRCA2	mock	A[T>C]A
HR10	2	92283145	SNV	5.72	C	A	40	0.45	1	BRCA2	mock	G[C>A]C
HR10	2	94245276	SNV	4.17	A	G	45	0.444	1	BRCA2	mock	G[T>C]T
HR10	2	97463538	SNV	4.75	T	A	56	0.339	0.979	BRCA2	mock	A[T>A]A
HR10	2	99650515	SNV	3.93	G	T	45	0.311	0.974	BRCA2	mock	T[C>A]T
HR10	2	101092177	SNV	3.22	A	G	52	0.385	0.96	BRCA2	mock	C[T>C]A
HR10	2	101680792	SNV	3.54	C	A	54	0.352	0.971	BRCA2	mock	G[C>A]A
HR10	2	103851055	SNV	5.87	C	A	61	0.344	1	BRCA2	mock	G[C>A]A
HR10	2	104035805	SNV	3.45	C	A	48	0.312	0.946	BRCA2	mock	T[C>A]C
HR10	2	107905190	SNV	6.15	T	G	36	0.417	1	BRCA2	mock	C[T>G]A
HR10	2	108610178	SNV	2.97	T	G	51	0.314	0.974	BRCA2	mock	T[T>G]C
HR10	2	109188278	SNV	4.67	T	C	44	0.364	1	BRCA2	mock	T[T>C]A
HR10	2	109615266	SNV	2.86	G	T	40	0.3	1	BRCA2	mock	A[C>A]A
HR10	2	112700618	SNV	4.76	A	T	36	0.389	1	BRCA2	mock	A[T>A]C
HR10	2	113465628	SNV	3.3	T	G	39	0.308	1	BRCA2	mock	T[T>G]T
HR10	2	115921816	SNV	4.32	G	T	57	0.316	1	BRCA2	mock	G[C>A]C
HR10	2	118401211	SNV	3.37	T	A	51	0.294	1	BRCA2	mock	T[T>A]G
HR10	2	125883988	SNV	4.71	A	G	62	0.323	1	BRCA2	mock	T[T>C]C
HR10	2	129033245	SNV	2.85	G	T	46	0.261	1	BRCA2	mock	A[C>A]C
HR10	2	131051974	SNV	3.99	G	T	69	0.348	0.962	BRCA2	mock	A[C>A]C
HR10	2	139844166	SNV	7.29	G	A	47	0.468	0.978	BRCA2	mock	A[C>T]G
HR10	2	140861134	SNV	3.62	G	T	40	0.35	0.971	BRCA2	mock	A[C>A]C
HR10	2	141788200	SNV	7.39	T	A	60	0.433	1	BRCA2	mock	A[T>A]T
HR10	2	142161864	SNV	2.87	G	C	64	0.25	0.964	BRCA2	mock	T[C>G]A
HR10	2	142484850	SNV	6.49	C	A	46	0.522	0.971	BRCA2	mock	T[C>A]A
HR10	2	143346247	SNV	6.37	A	G	55	0.345	1	BRCA2	mock	C[T>C]T
HR10	3	3257945	SNV	3.53	T	C	20	0.4	1	BRCA2	mock	G[T>C]A
HR10	3	7240727	SNV	4.62	T	C	34	0.441	1	BRCA2	mock	A[T>C]T
HR10	3	7662525	SNV	6.11	T	A	27	0.593	0.969	BRCA2	mock	A[T>A]A
HR10	3	7943096	SNV	3.31	C	A	23	0.478	1	BRCA2	mock	A[C>A]A
HR10	3	8569918	SNV	4.71	T	C	14	0.571	1	BRCA2	mock	C[T>C]T
HR10	3	9277043	SNV	3.43	T	G	41	0.439	1	BRCA2	mock	T[T>G]T
HR10	3	10546719	SNV	8.56	C	G	41	0.561	0.972	BRCA2	mock	T[C>G]T
HR10	3	10681289	SNV	2.73	G	C	18	0.556	1	BRCA2	mock	T[C>G]C
HR10	3	10681333	SNV	4.93	G	T	18	0.5	1	BRCA2	mock	T[C>A]T
HR10	3	12675395	SNV	3.17	C	A	30	0.533	1	BRCA2	mock	C[C>A]T
HR10	3	13081386	SNV	6.24	G	A	29	0.586	0.962	BRCA2	mock	G[C>T]A
HR10	3	13595313	SNV	6.96	T	G	24	0.667	1	BRCA2	mock	A[T>G]T
HR10	3	17299540	SNV	7.39	G	A	36	0.639	0.944	BRCA2	mock	A[C>T]T
HR10	3	17775397	SNV	6.1	T	A	32	0.594	1	BRCA2	mock	G[T>A]T
HR10	3	18415845	SNV	3.75	A	T	40	0.55	1	BRCA2	mock	G[T>A]G
HR10	3	18415851	SNV	3.96	T	C	39	0.564	1	BRCA2	mock	T[T>C]C
HR10	3	18909103	SNV	3	G	A	32	0.344	1	BRCA2	mock	T[C>T]A
HR10	3	19374727	SNV	2.98	A	C	28	0.357	1	BRCA2	mock	G[T>G]T
HR10	3	22140581	SNV	6.19	G	A	31	0.677	1	BRCA2	mock	G[C>T]T
HR10	3	22744320	SNV	5.95	C	T	29	0.552	0.962	BRCA2	mock	T[C>T]A
HR10	3	24642452	SNV	3.68	T	C	29	0.379	1	BRCA2	mock	A[T>C]T
HR10	3	26205349	SNV	6.81	A	G	31	0.581	0.958	BRCA2	mock	A[T>C]G
HR10	3	26559395	SNV	5.56	G	C	33	0.515	1	BRCA2	mock	A[C>G]T
HR10	3	34222392	SNV	5.12	G	A	41	0.488	1	BRCA2	mock	A[C>T]A
HR10	3	38315455	SNV	3.22	G	C	36	0.389	0.952	BRCA2	mock	C[C>G]C
HR10	3	38326447	SNV	6.8	A	G	35	0.6	1	BRCA2	mock	T[T>C]A
HR10	3	40317705	SNV	6.14	T	C	30	0.6	1	BRCA2	mock	T[T>C]G
HR10	3	45446020	SNV	3.86	T	C	33	0.364	1	BRCA2	mock	A[T>C]G
HR10	3	47816912	SNV	5.73	C	A	47	0.489	1	BRCA2	mock	A[C>A]A
HR10	3	49249431	SNV	3.94	T	C	47	0.553	1	BRCA2	mock	C[T>C]T
HR10	3	55887304	SNV	6.33	T	A	42	0.524	0.968	BRCA2	mock	C[T>A]T
HR10	3	61521130	SNV	6.03	G	T	41	0.585	1	BRCA2	mock	A[C>A]A
HR10	3	72729654	SNV	4.03	C	T	27	0.593	0.95	BRCA2	mock	G[C>T]A
HR10	3	84922396	SNV	9.25	G	A	17	1	1	BRCA2	mock	T[C>T]C
HR10	3	88118011	SNV	8.24	C	T	12	1	0.947	BRCA2	mock	T[C>T]T
HR10	3	90708092	SNV	9.23	T	C	10	1	1	BRCA2	mock	A[T>C]A
HR10	3	91279889	SNV	9.66	G	T	14	0.929	1	BRCA2	mock	A[C>A]T
HR10	3	94635681	SNV	3.18	C	T	26	0.5	0.933	BRCA2	mock	C[C>T]C
HR10	3	96603399	SNV	3.14	C	A	40	0.475	0.944	BRCA2	mock	G[C>A]A
HR10	3	102628865	SNV	3.11	T	A	29	0.379	1	BRCA2	mock	C[T>A]T
HR10	4	3415748	SNV	5.65	C	G	43	0.395	1	BRCA2	mock	A[C>G]C
HR10	4	3415771	SNV	4.98	C	T	45	0.467	1	BRCA2	mock	A[C>T]A
HR10	4	6981909	SNV	5.04	A	G	29	0.483	1	BRCA2	mock	C[T>C]C
HR10	4	11210303	SNV	4.97	C	G	43	0.465	1	BRCA2	mock	G[C>G]T
HR10	4	11751107	SNV	5.19	C	A	31	0.516	1	BRCA2	mock	T[C>A]A
HR10	4	12038841	SNV	4.21	T	C	30	0.4	1	BRCA2	mock	T[T>C]G
HR10	4	14273677	SNV	4.06	T	A	21	0.429	1	BRCA2	mock	A[T>A]G
HR10	4	15029571	SNV	4.82	G	T	31	0.452	1	BRCA2	mock	A[C>A]T
HR10	4	16037999	SNV	4.48	T	G	36	0.444	1	BRCA2	mock	T[T>G]A
HR10	4	17174726	SNV	5.74	G	A	32	0.562	1	BRCA2	mock	T[C>T]T
HR10	4	17174737	SNV	5.46	G	C	30	0.5	1	BRCA2	mock	A[C>G]C
HR10	4	19155989	SNV	3.7	T	A	26	0.308	1	BRCA2	mock	T[T>A]T
HR10	4	19654196	SNV	4.06	C	T	36	0.417	1	BRCA2	mock	A[C>T]A
HR10	4	22326532	SNV	3.76	A	T	17	0.529	1	BRCA2	mock	G[T>A]T
HR10	4	23263849	SNV	2.8	T	G	29	0.31	1	BRCA2	mock	A[T>G]C
HR10	4	23665843	SNV	5.04	G	C	27	0.667	1	BRCA2	mock	A[C>G]C
HR10	4	27011633	SNV	5.21	G	T	39	0.487	1	BRCA2	mock	G[C>A]C
HR10	4	29552923	SNV	3.08	T	C	25	0.32	1	BRCA2	mock	T[T>C]T
HR10	4	30601457	SNV	4.13	C	G	28	0.429	1	BRCA2	mock	G[C>G]A
HR10	4	31255641	SNV	5.35	A	G	44	0.455	1	BRCA2	mock	A[T>C]A
HR10	4	34457442	SNV	4.12	G	T	28	0.429	0.978	BRCA2	mock	G[C>A]T
HR10	4	38373618	SNV	5.05	T	G	34	0.412	1	BRCA2	mock	A[T>G]T
HR10	4	38373639	SNV	4.19	G	C	35	0.4	0.976	BRCA2	mock	T[C>G]A
HR10	4	38890553	SNV	4.61	A	G	41	0.537	1	BRCA2	mock	A[T>C]G
HR10	4	42597312	SNV	5.66	C	T	35	0.486	1	BRCA2	mock	T[C>T]A
HR10	4	43909103	SNV	7.23	C	G	38	0.553	1	BRCA2	mock	A[C>G]A
HR10	4	44808517	SNV	4.46	C	G	23	0.522	1	BRCA2	mock	G[C>G]T
HR10	4	46857551	SNV	5.36	G	A	36	0.5	1	BRCA2	mock	C[C>T]T
HR10	4	47486909	SNV	3.77	A	T	19	0.474	1	BRCA2	mock	A[T>A]T
HR10	4	48392545	SNV	3.51	G	T	31	0.419	0.962	BRCA2	mock	C[C>A]T
HR10	4	48392546	SNV	3.92	G	T	31	0.419	0.95	BRCA2	mock	C[C>A]C
HR10	4	50774394	SNV	4.54	T	G	33	0.485	1	BRCA2	mock	T[T>G]A
HR10	4	50998690	SNV	5.4	G	T	35	0.543	1	BRCA2	mock	T[C>A]C
HR10	4	53870969	SNV	3.48	G	A	29	0.448	0.957	BRCA2	mock	T[C>T]A
HR10	4	54464700	SNV	4.04	C	G	29	0.414	1	BRCA2	mock	T[C>G]A
HR10	4	55284235	SNV	4.24	C	A	32	0.531	1	BRCA2	mock	A[C>A]C
HR10	4	62449947	SNV	3.46	C	A	40	0.4	1	BRCA2	mock	T[C>A]T
HR10	4	64114322	SNV	2.94	G	C	27	0.296	1	BRCA2	mock	G[C>G]A
HR10	4	67860036	SNV	3.87	G	T	30	0.567	1	BRCA2	mock	G[C>A]T
HR10	4	71492588	SNV	3.64	C	A	38	0.447	1	BRCA2	mock	G[C>A]T
HR10	4	75112803	SNV	2.88	A	T	36	0.389	1	BRCA2	mock	A[T>A]G
HR10	4	75955378	SNV	4.28	T	A	21	0.381	1	BRCA2	mock	A[T>A]C
HR10	4	76098744	SNV	6.53	C	T	33	0.606	0.955	BRCA2	mock	T[C>T]T
HR10	4	76524264	SNV	5.89	C	G	30	0.533	1	BRCA2	mock	G[C>G]C
HR10	4	82379270	SNV	4.27	T	C	43	0.372	1	BRCA2	mock	C[T>C]T
HR10	4	84767625	SNV	3.4	C	T	34	0.353	1	BRCA2	mock	T[C>T]A
HR10	4	87906863	SNV	4.61	T	C	33	0.485	0.957	BRCA2	mock	T[T>C]G
HR10	5	15633539	SNV	2.95	A	T	27	0.407	1	BRCA2	mock	A[T>A]C
HR10	5	15633545	SNV	4.45	T	C	27	0.407	1	BRCA2	mock	T[T>C]T
HR10	5	19146939	SNV	3.13	A	T	26	0.462	1	BRCA2	mock	G[T>A]G
HR10	5	21437416	SNV	4.98	T	A	34	0.5	1	BRCA2	mock	A[T>A]T
HR10	5	22600072	SNV	2.94	G	C	26	0.346	1	BRCA2	mock	A[C>G]T
HR10	5	25637787	SNV	5.23	C	T	28	0.464	1	BRCA2	mock	A[C>T]T
HR10	5	27850751	SNV	4.15	A	T	20	0.35	1	BRCA2	mock	A[T>A]A
HR10	5	30079422	SNV	4.79	G	A	38	0.526	1	BRCA2	mock	T[C>T]A
HR10	5	30794715	SNV	4.16	C	G	27	0.444	1	BRCA2	mock	T[C>G]A
HR10	5	32725124	SNV	2.97	T	C	24	0.375	1	BRCA2	mock	A[T>C]A
HR10	5	32798304	SNV	3.55	G	T	22	0.5	1	BRCA2	mock	A[C>A]A
HR10	5	34242012	SNV	3.72	G	T	25	0.36	1	BRCA2	mock	T[C>A]T
HR10	5	34683192	SNV	3.58	G	A	34	0.324	1	BRCA2	mock	G[C>T]A
HR10	5	43349554	SNV	5.19	T	C	33	0.455	1	BRCA2	mock	T[T>C]C
HR10	5	43720621	SNV	5.12	A	G	23	0.435	0.972	BRCA2	mock	T[T>C]A
HR10	5	47999435	SNV	4.74	A	G	26	0.462	1	BRCA2	mock	T[T>C]T
HR10	5	49572562	SNV	2.99	C	A	35	0.486	1	BRCA2	mock	A[C>A]T
HR10	5	50113617	SNV	3.04	C	A	33	0.333	1	BRCA2	mock	G[C>A]C
HR10	5	52913884	SNV	4.21	A	G	31	0.452	1	BRCA2	mock	T[T>C]T
HR10	5	53749264	SNV	3.82	G	C	21	0.571	1	BRCA2	mock	A[C>G]C
HR10	6	2364882	SNV	6.83	T	C	30	0.633	1	BRCA2	mock	G[T>C]T
HR10	6	3718745	SNV	10.2	T	C	30	0.767	1	BRCA2	mock	A[T>C]C
HR10	6	3799482	SNV	2.86	C	T	39	0.487	1	BRCA2	mock	A[C>T]C
HR10	6	5206603	SNV	3.56	A	T	28	0.429	0.952	BRCA2	mock	T[T>A]C
HR10	6	6381768	SNV	3.48	T	A	31	0.581	1	BRCA2	mock	C[T>A]T
HR10	6	7956554	SNV	6.68	A	C	31	0.581	1	BRCA2	mock	G[T>G]C
HR10	6	9631556	SNV	4.65	G	A	42	0.476	0.955	BRCA2	mock	C[C>T]A
HR10	6	9769609	SNV	6.83	T	C	43	0.558	1	BRCA2	mock	C[T>C]C
HR10	6	14881558	SNV	5.09	T	G	41	0.488	1	BRCA2	mock	A[T>G]C
HR10	6	15916952	SNV	5.29	A	G	18	0.611	1	BRCA2	mock	G[T>C]T
HR10	6	16959164	SNV	4.28	T	C	26	0.462	1	BRCA2	mock	G[T>C]A
HR10	6	20738643	SNV	5.05	A	C	25	0.6	0.952	BRCA2	mock	G[T>G]T
HR10	6	20753381	SNV	3.99	A	T	27	0.444	1	BRCA2	mock	C[T>A]A
HR10	6	21534083	SNV	6.56	T	C	19	0.632	1	BRCA2	mock	G[T>C]T
HR10	6	21754613	SNV	3.11	A	C	17	0.412	0.941	BRCA2	mock	C[T>G]C
HR10	6	23238210	SNV	4.17	A	G	29	0.345	1	BRCA2	mock	A[T>C]A
HR10	6	24973069	SNV	3.36	C	G	32	0.438	1	BRCA2	mock	A[C>G]A
HR10	6	25746590	SNV	4.36	C	G	32	0.625	0.966	BRCA2	mock	T[C>G]G
HR10	6	25942867	SNV	4.19	A	T	35	0.4	1	BRCA2	mock	A[T>A]T
HR10	6	26297314	SNV	3.06	A	G	28	0.464	0.933	BRCA2	mock	C[T>C]G
HR10	6	27022559	SNV	4.07	A	G	35	0.486	1	BRCA2	mock	A[T>C]C
HR10	6	28922848	SNV	3.62	T	A	27	0.556	1	BRCA2	mock	A[T>A]T
HR10	6	32562927	SNV	4.81	C	G	22	0.5	1	BRCA2	mock	C[C>G]C
HR10	7	2020355	SNV	9.81	C	G	15	1	1	BRCA2	mock	T[C>G]A
HR10	7	8046802	SNV	3.67	G	A	31	0.387	0.968	BRCA2	mock	C[C>T]A
HR10	7	8995201	SNV	7.75	A	G	26	0.731	1	BRCA2	mock	C[T>C]C
HR10	7	9403111	SNV	5.71	G	A	38	0.526	1	BRCA2	mock	C[C>T]T
HR10	7	12526226	SNV	6.38	C	G	24	0.625	1	BRCA2	mock	A[C>G]C
HR10	7	16240989	SNV	5.83	A	G	30	0.533	0.964	BRCA2	mock	G[T>C]A
HR10	7	16241091	SNV	4.52	A	T	34	0.529	1	BRCA2	mock	C[T>A]A
HR10	7	19455203	SNV	3.88	A	T	29	0.345	1	BRCA2	mock	T[T>A]T
HR10	7	21299718	SNV	5.15	A	T	40	0.475	0.968	BRCA2	mock	A[T>A]C
HR10	7	22216647	SNV	2.8	C	A	26	0.5	0.982	BRCA2	mock	T[C>A]T
HR10	7	22792227	SNV	4.87	G	T	40	0.6	1	BRCA2	mock	T[C>A]T
HR10	7	24966867	SNV	7.11	G	T	31	0.613	0.964	BRCA2	mock	T[C>A]T
HR10	8	3522852	SNV	6.69	G	A	29	0.724	0.935	BRCA2	mock	A[C>T]A
HR10	8	4548366	SNV	5.17	T	C	31	0.516	1	BRCA2	mock	A[T>C]G
HR10	8	6189849	SNV	3.92	T	G	42	0.476	1	BRCA2	mock	T[T>G]T
HR10	8	9467479	SNV	5.83	G	C	35	0.571	1	BRCA2	mock	G[C>G]C
HR10	8	13270142	SNV	6.19	A	G	37	0.595	1	BRCA2	mock	A[T>C]T
HR10	8	16098071	SNV	6.26	G	T	36	0.528	1	BRCA2	mock	A[C>A]C
HR10	8	16246465	SNV	3.24	C	G	37	0.405	1	BRCA2	mock	C[C>G]T
HR10	8	17011790	SNV	3.36	A	C	22	0.455	1	BRCA2	mock	C[T>G]T
HR10	8	25295993	SNV	11.98	C	T	13	1	0.97	BRCA2	mock	C[C>T]T
HR10	8	25650313	SNV	6.99	G	T	14	1	0.967	BRCA2	mock	C[C>A]A
HR10	9	2047567	SNV	4.86	C	G	37	0.459	1	BRCA2	mock	G[C>G]T
HR10	9	6247485	SNV	2.81	T	A	24	0.5	1	BRCA2	mock	G[T>A]G
HR10	9	6247736	SNV	7.86	G	A	34	0.529	0.98	BRCA2	mock	G[C>T]G
HR10	9	8696247	SNV	7.4	G	C	24	0.625	1	BRCA2	mock	A[C>G]G
HR10	9	11802292	SNV	6.88	T	G	29	0.621	1	BRCA2	mock	T[T>G]T
HR10	9	13718939	SNV	3.55	A	G	40	0.375	1	BRCA2	mock	T[T>C]A
HR10	9	14607613	SNV	7.14	C	A	36	0.528	1	BRCA2	mock	T[C>A]G
HR10	9	16183244	SNV	3.99	G	C	37	0.432	1	BRCA2	mock	C[C>G]A
HR10	9	17926964	SNV	4.07	G	T	34	0.471	1	BRCA2	mock	A[C>A]T
HR10	9	18976937	SNV	5.08	A	T	41	0.463	1	BRCA2	mock	C[T>A]A
HR10	9	22830430	SNV	3.75	C	A	33	0.455	0.963	BRCA2	mock	T[C>A]T
HR10	10	881684	SNV	4.86	C	G	21	0.476	1	BRCA2	mock	A[C>G]C
HR10	10	2854594	SNV	3.09	G	T	28	0.464	0.963	BRCA2	mock	C[C>A]C
HR10	10	6286529	SNV	4.89	A	T	23	0.609	1	BRCA2	mock	A[T>A]G
HR10	10	6972636	SNV	3.32	G	C	37	0.541	1	BRCA2	mock	T[C>G]T
HR10	10	7263640	SNV	6.35	T	A	43	0.488	1	BRCA2	mock	T[T>A]G
HR10	10	7263706	SNV	7.87	G	C	43	0.535	1	BRCA2	mock	A[C>G]G
HR10	10	14244860	SNV	3.64	C	G	38	0.447	1	BRCA2	mock	A[C>G]A
HR10	10	16296446	SNV	5.63	C	A	35	0.457	1	BRCA2	mock	A[C>A]G
HR10	10	16296448	SNV	4.57	G	T	35	0.457	1	BRCA2	mock	G[C>A]C
HR10	10	16620741	SNV	4.15	T	C	36	0.389	1	BRCA2	mock	T[T>C]C
HR10	10	18628565	SNV	4.53	T	A	26	0.5	1	BRCA2	mock	T[T>A]C
HR10	10	18678474	SNV	6.25	C	G	27	0.852	1	BRCA2	mock	C[C>G]T
HR10	11	1776163	SNV	4.84	G	A	28	0.393	0.967	BRCA2	mock	C[C>T]G
HR10	11	3323116	SNV	5.66	A	G	17	0.529	1	BRCA2	mock	G[T>C]G
HR10	11	12581990	SNV	3	G	A	20	0.35	1	BRCA2	mock	G[C>T]T
HR10	11	12859436	SNV	4.04	T	C	21	0.476	1	BRCA2	mock	G[T>C]A
HR10	11	16940903	SNV	5.54	A	C	12	0.75	0.976	BRCA2	mock	C[T>G]A
HR10	12	5992344	SNV	3.81	T	G	33	0.394	1	BRCA2	mock	C[T>G]T
HR10	12	10672911	SNV	6.38	T	C	24	0.625	1	BRCA2	mock	A[T>C]C
HR10	12	12474610	SNV	3.82	C	T	33	0.394	1	BRCA2	mock	A[C>T]T
HR10	12	12474611	SNV	3.82	T	A	33	0.394	1	BRCA2	mock	C[T>A]A
HR10	12	12672674	SNV	6.77	A	C	45	0.578	1	BRCA2	mock	T[T>G]A
HR10	12	13474438	SNV	2.9	A	C	34	0.412	1	BRCA2	mock	T[T>G]T
HR10	12	14294383	SNV	5.66	T	G	42	0.405	0.973	BRCA2	mock	G[T>G]T
HR10	12	18313571	SNV	4.05	G	A	52	0.423	0.955	BRCA2	mock	G[C>T]A
HR10	12	18763080	SNV	2.75	A	T	34	0.265	1	BRCA2	mock	A[T>A]T
HR10	13	1855893	SNV	5.44	T	G	36	0.472	1	BRCA2	mock	C[T>G]T
HR10	13	5386701	SNV	5.72	C	A	47	0.489	1	BRCA2	mock	A[C>A]T
HR10	13	7872944	SNV	4.61	C	T	15	0.733	1	BRCA2	mock	G[C>T]C
HR10	13	14305386	SNV	5.62	A	T	33	0.485	1	BRCA2	mock	G[T>A]T
HR10	13	14811873	SNV	8.07	C	A	36	0.528	1	BRCA2	mock	A[C>A]A
HR10	13	16936631	SNV	6.58	C	A	28	0.643	1	BRCA2	mock	T[C>A]C
HR10	13	17012976	SNV	3.85	G	A	40	0.45	0.958	BRCA2	mock	T[C>T]T
HR10	14	944665	SNV	3.67	T	C	32	0.469	0.932	BRCA2	mock	T[T>C]T
HR10	14	3695494	SNV	5.4	T	C	28	0.607	1	BRCA2	mock	C[T>C]T
HR10	14	6599312	SNV	7.09	G	T	38	0.658	0.952	BRCA2	mock	G[C>A]A
HR10	14	7956723	SNV	7.98	C	G	37	0.568	0.976	BRCA2	mock	A[C>G]A
HR10	14	9447343	SNV	5.37	C	A	23	0.522	1	BRCA2	mock	A[C>A]C
HR10	14	9725126	SNV	4.97	G	A	26	0.538	0.955	BRCA2	mock	C[C>T]A
HR10	14	12965681	SNV	5.53	G	C	41	0.488	1	BRCA2	mock	C[C>G]T
HR10	14	13037659	SNV	7	A	G	25	0.68	0.979	BRCA2	mock	C[T>C]C
HR10	14	14776194	SNV	4.13	C	G	28	0.429	0.963	BRCA2	mock	G[C>G]T
HR10	15	499799	SNV	3.89	T	G	41	0.415	1	BRCA2	mock	G[T>G]T
HR10	15	1130032	SNV	5.4	T	G	31	0.516	1	BRCA2	mock	C[T>G]C
HR10	15	8912222	SNV	4.51	T	G	34	0.471	1	BRCA2	mock	A[T>G]T
HR10	15	9514266	SNV	2.76	T	G	21	0.381	1	BRCA2	mock	G[T>G]G
HR10	15	11350946	SNV	4.78	C	A	35	0.457	1	BRCA2	mock	T[C>A]C
HR10	15	11963674	SNV	6.12	T	C	35	0.514	1	BRCA2	mock	C[T>C]G
HR10	17	3179470	SNV	3.37	G	C	47	0.511	0.95	BRCA2	mock	G[C>G]A
HR10	18	433522	SNV	4.42	G	T	38	0.447	1	BRCA2	mock	T[C>A]C
HR10	18	3877346	SNV	3.27	G	A	16	0.562	1	BRCA2	mock	T[C>T]G
HR10	18	4344042	SNV	4.56	C	T	19	0.579	1	BRCA2	mock	T[C>T]G
HR10	18	7779142	SNV	5.56	T	C	34	0.5	1	BRCA2	mock	C[T>C]G
HR10	18	10140576	SNV	4.85	C	G	23	0.478	1	BRCA2	mock	A[C>G]C
HR10	18	10220937	SNV	3.4	G	T	11	0.455	1	BRCA2	mock	G[C>A]A
HR10	19	1089342	SNV	6.92	T	C	31	0.581	0.968	BRCA2	mock	A[T>C]G
HR10	19	3431791	SNV	4.88	C	T	32	0.438	1	BRCA2	mock	A[C>T]A
HR10	19	3934619	SNV	4.29	G	T	42	0.595	1	BRCA2	mock	A[C>A]A
HR10	19	5866585	SNV	2.72	C	G	10	0.5	1	BRCA2	mock	A[C>G]C
HR10	20	4238516	SNV	6.52	C	T	33	0.545	0.964	BRCA2	mock	T[C>T]G
HR10	20	4701126	SNV	6.35	A	C	32	0.719	1	BRCA2	mock	A[T>G]C
HR10	20	6292391	SNV	4.38	A	G	27	0.556	1	BRCA2	mock	G[T>C]A
HR10	20	8299868	SNV	7.46	A	G	42	0.524	1	BRCA2	mock	A[T>C]A
HR10	23	316574	SNV	6.26	G	C	45	0.511	0.964	BRCA2	mock	T[C>G]T
HR10	23	358313	SNV	4.07	G	C	32	0.438	0.938	BRCA2	mock	A[C>G]A
HR10	23	850560	SNV	6.42	C	A	41	0.537	0.971	BRCA2	mock	C[C>A]T
HR10	23	1409246	SNV	4.9	C	G	36	0.5	1	BRCA2	mock	C[C>G]A
HR10	23	5559363	SNV	5.53	T	G	30	0.433	0.978	BRCA2	mock	C[T>G]T
HR10	24	1084594	SNV	5.86	C	T	73	0.329	1	BRCA2	mock	A[C>T]G
HR10	26	18771	SNV	3.81	A	G	22	0.364	1	BRCA2	mock	G[T>C]G
HR10	26	2397556	SNV	3.78	G	T	35	0.371	1	BRCA2	mock	A[C>A]A
HR10	28	558339	SNV	3.32	A	C	36	0.333	1	BRCA2	mock	G[T>G]G
HR10	28	1152539	SNV	3.61	G	A	6	0.667	1	BRCA2	mock	C[C>T]C
HR10	28	2388825	SNV	3.47	C	T	30	0.4	1	BRCA2	mock	G[C>T]T
HR10	Z	17943368	SNV	8.09	C	A	16	1	0.938	BRCA2	mock	T[C>A]A
HR10	Z	20155108	SNV	7.42	T	C	16	1	1	BRCA2	mock	A[T>C]T
HR10	Z	21042260	SNV	6.36	C	A	13	1	1	BRCA2	mock	A[C>A]A
HR10	Z	22505785	SNV	7.42	G	A	11	1	1	BRCA2	mock	G[C>T]A
HR10	Z	36762486	SNV	8.59	G	T	22	1	1	BRCA2	mock	A[C>A]A
HR10	Z	41066565	SNV	8.46	T	C	14	1	1	BRCA2	mock	G[T>C]C
HR10	Z	48809418	SNV	4.13	T	C	16	0.875	1	BRCA2	mock	G[T>C]T
HR10	Z	56021297	SNV	4.11	T	G	8	1	1	BRCA2	mock	C[T>G]C
HR10	Z	59304782	SNV	4.1	T	A	11	1	1	BRCA2	mock	T[T>A]C
HR10	Z	59308122	SNV	7.19	G	C	15	1	1	BRCA2	mock	A[C>G]A
HR10	Z	59308278	SNV	6.43	G	T	11	1	1	BRCA2	mock	G[C>A]A
HR10	Z	65186968	SNV	4.89	A	T	14	1	1	BRCA2	mock	G[T>A]C
HR10	Z	65673654	SNV	2.95	T	G	27	0.407	1	BRCA2	mock	A[T>G]A
HR10	Z	66055605	SNV	7.23	C	T	13	1	1	BRCA2	mock	A[C>T]A
HR10	Z	72540282	SNV	6.99	T	A	14	1	1	BRCA2	mock	A[T>A]T
HR10	Z	81098729	SNV	8.04	A	G	19	1	1	BRCA2	mock	A[T>C]A
HR11	1	3247599	SNV	2.76	C	T	27	0.444	0.95	BRCA2	mock	A[C>T]A
HR11	1	7335520	SNV	6.18	C	T	41	0.683	1	BRCA2	mock	A[C>T]T
HR11	1	8540757	SNV	3.5	A	G	17	0.471	1	BRCA2	mock	G[T>C]A
HR11	1	16519741	SNV	3.09	T	C	28	0.464	1	BRCA2	mock	A[T>C]A
HR11	1	18181804	SNV	5.71	T	C	27	0.481	1	BRCA2	mock	T[T>C]A
HR11	1	18938014	SNV	4.82	C	A	31	0.645	1	BRCA2	mock	A[C>A]A
HR11	1	19467635	SNV	4.5	C	A	22	0.455	1	BRCA2	mock	A[C>A]C
HR11	1	21750759	SNV	4.53	G	T	25	0.44	0.964	BRCA2	mock	C[C>A]T
HR11	1	23835863	SNV	5.84	A	G	10	0.8	1	BRCA2	mock	T[T>C]C
HR11	1	26999365	SNV	6.42	C	A	36	0.611	1	BRCA2	mock	A[C>A]T
HR11	1	27485705	SNV	4.8	A	C	33	0.455	1	BRCA2	mock	A[T>G]G
HR11	1	29715792	SNV	4.4	G	A	29	0.517	1	BRCA2	mock	G[C>T]G
HR11	1	32623775	SNV	3.31	G	C	18	0.389	1	BRCA2	mock	A[C>G]T
HR11	1	35378459	SNV	3.61	A	C	31	0.355	1	BRCA2	mock	A[T>G]G
HR11	1	36285786	SNV	4.46	C	A	37	0.432	1	BRCA2	mock	G[C>A]A
HR11	1	36743802	SNV	3.26	T	G	14	0.429	1	BRCA2	mock	C[T>G]T
HR11	1	39457624	SNV	5.44	A	G	24	0.458	1	BRCA2	mock	T[T>C]C
HR11	1	44880559	SNV	3.06	A	C	42	0.476	1	BRCA2	mock	C[T>G]T
HR11	1	47835014	SNV	4.32	C	T	32	0.406	0.962	BRCA2	mock	C[C>T]T
HR11	1	48027163	SNV	3.04	C	G	5	0.6	1	BRCA2	mock	G[C>G]A
HR11	1	48429236	SNV	4.61	A	C	27	0.667	1	BRCA2	mock	T[T>G]T
HR11	1	48509096	SNV	6.09	T	G	17	0.529	1	BRCA2	mock	C[T>G]G
HR11	1	51119591	SNV	4.8	G	T	49	0.429	0.964	BRCA2	mock	G[C>A]T
HR11	1	53527940	SNV	5.6	T	C	30	0.467	1	BRCA2	mock	G[T>C]A
HR11	1	53562930	SNV	7.01	A	T	35	0.543	0.96	BRCA2	mock	T[T>A]G
HR11	1	54553405	SNV	2.94	G	T	16	0.562	0.947	BRCA2	mock	T[C>A]C
HR11	1	56202332	SNV	3.17	T	A	42	0.5	0.969	BRCA2	mock	A[T>A]C
HR11	1	56983769	SNV	5.52	G	C	20	0.6	1	BRCA2	mock	G[C>G]A
HR11	1	56983770	SNV	5.66	C	T	20	0.6	0.962	BRCA2	mock	G[C>T]A
HR11	1	57258359	SNV	4.68	T	A	30	0.533	0.968	BRCA2	mock	T[T>A]A
HR11	1	59351687	SNV	6.24	T	A	29	0.586	1	BRCA2	mock	C[T>A]T
HR11	1	62161846	SNV	5.62	C	T	23	0.478	0.973	BRCA2	mock	T[C>T]T
HR11	1	63576394	SNV	4.58	C	A	20	0.7	0.933	BRCA2	mock	T[C>A]A
HR11	1	65436002	SNV	5.01	A	G	23	0.522	1	BRCA2	mock	G[T>C]T
HR11	1	66339427	SNV	6.91	A	G	38	0.5	0.971	BRCA2	mock	A[T>C]C
HR11	1	66849513	SNV	5.2	C	G	26	0.577	1	BRCA2	mock	A[C>G]T
HR11	1	67503345	SNV	8.24	C	A	31	0.548	0.976	BRCA2	mock	C[C>A]T
HR11	1	69681098	SNV	4.1	T	G	25	0.52	1	BRCA2	mock	T[T>G]T
HR11	1	70132141	SNV	2.93	A	T	16	0.562	1	BRCA2	mock	A[T>A]G
HR11	1	70958172	SNV	3.17	G	T	17	0.588	0.962	BRCA2	mock	T[C>A]C
HR11	1	73307767	SNV	4.75	C	T	38	0.474	0.962	BRCA2	mock	T[C>T]A
HR11	1	75383160	SNV	5.01	G	T	35	0.457	0.963	BRCA2	mock	C[C>A]T
HR11	1	76388516	SNV	7.93	A	C	34	0.618	1	BRCA2	mock	C[T>G]T
HR11	1	78067025	SNV	4.4	T	G	28	0.536	1	BRCA2	mock	C[T>G]G
HR11	1	85370720	SNV	3.3	A	T	23	0.522	0.933	BRCA2	mock	T[T>A]C
HR11	1	85536189	SNV	2.81	A	G	25	0.52	1	BRCA2	mock	A[T>C]T
HR11	1	88093548	SNV	4.11	A	T	60	0.25	0.98	BRCA2	mock	T[T>A]T
HR11	1	88236036	SNV	4.35	C	G	45	0.6	0.967	BRCA2	mock	A[C>G]T
HR11	1	88505380	SNV	4.55	A	T	28	0.464	1	BRCA2	mock	A[T>A]T
HR11	1	90505566	SNV	2.88	A	C	23	0.391	1	BRCA2	mock	C[T>G]G
HR11	1	93611959	SNV	3.4	A	C	21	0.571	1	BRCA2	mock	T[T>G]C
HR11	1	95590263	SNV	3.56	A	G	28	0.571	0.963	BRCA2	mock	A[T>C]T
HR11	1	100168699	SNV	2.95	A	T	32	0.438	0.947	BRCA2	mock	T[T>A]A
HR11	1	100720181	SNV	4.15	G	A	21	0.476	1	BRCA2	mock	A[C>T]A
HR11	1	102041985	SNV	5.29	T	C	36	0.5	0.968	BRCA2	mock	A[T>C]C
HR11	1	108380261	SNV	3.14	A	T	46	0.5	0.971	BRCA2	mock	C[T>A]T
HR11	1	109285391	SNV	8.11	A	G	34	0.588	1	BRCA2	mock	T[T>C]A
HR11	1	114424210	SNV	3.67	A	C	10	0.7	0.947	BRCA2	mock	T[T>G]A
HR11	1	117746075	SNV	7.56	A	T	34	0.529	1	BRCA2	mock	A[T>A]A
HR11	1	120003274	SNV	4.91	T	G	29	0.517	1	BRCA2	mock	G[T>G]T
HR11	1	121173537	SNV	6	A	T	33	0.606	1	BRCA2	mock	G[T>A]T
HR11	1	121781970	SNV	4.2	G	T	31	0.484	1	BRCA2	mock	A[C>A]T
HR11	1	125447218	SNV	2.84	C	T	20	0.35	1	BRCA2	mock	T[C>T]T
HR11	1	128411749	SNV	4.08	A	T	36	0.556	1	BRCA2	mock	T[T>A]T
HR11	1	132756239	SNV	3.29	A	G	35	0.543	1	BRCA2	mock	A[T>C]T
HR11	1	135873057	SNV	3.29	G	T	33	0.515	1	BRCA2	mock	G[C>A]A
HR11	1	137468801	SNV	3.29	A	G	34	0.382	1	BRCA2	mock	T[T>C]G
HR11	1	140226099	SNV	3.3	T	A	17	0.471	0.96	BRCA2	mock	T[T>A]C
HR11	1	140894791	SNV	4.11	T	C	15	0.6	0.955	BRCA2	mock	G[T>C]A
HR11	1	141365406	SNV	2.77	A	T	42	0.5	0.944	BRCA2	mock	C[T>A]C
HR11	1	143347817	SNV	5.7	G	T	27	0.556	0.962	BRCA2	mock	C[C>A]A
HR11	1	146840668	SNV	4.28	A	T	23	0.522	1	BRCA2	mock	T[T>A]A
HR11	1	147988329	SNV	2.71	A	G	30	0.333	0.955	BRCA2	mock	T[T>C]A
HR11	1	152259014	SNV	3.65	T	G	21	0.571	0.935	BRCA2	mock	C[T>G]G
HR11	1	160052070	SNV	5.28	T	A	23	0.652	1	BRCA2	mock	C[T>A]T
HR11	1	161035694	SNV	8.19	T	G	15	1	1	BRCA2	mock	T[T>G]T
HR11	1	164344248	SNV	2.72	C	A	25	0.48	1	BRCA2	mock	A[C>A]T
HR11	1	166395536	SNV	2.9	C	A	27	0.333	1	BRCA2	mock	T[C>A]T
HR11	1	171631735	SNV	5.3	C	T	37	0.541	1	BRCA2	mock	A[C>T]C
HR11	1	173369080	SNV	5.73	G	A	33	0.636	1	BRCA2	mock	A[C>T]G
HR11	1	174196534	SNV	5.23	G	C	39	0.462	1	BRCA2	mock	T[C>G]T
HR11	1	182677304	SNV	3.49	G	T	21	0.381	1	BRCA2	mock	G[C>A]T
HR11	1	184946942	SNV	3.47	G	A	34	0.588	0.97	BRCA2	mock	T[C>T]C
HR11	1	185088539	SNV	6.16	C	A	47	0.489	0.966	BRCA2	mock	C[C>A]C
HR11	1	186521672	SNV	5.49	T	A	29	0.655	1	BRCA2	mock	A[T>A]A
HR11	1	188670452	SNV	5.86	G	T	35	0.543	0.967	BRCA2	mock	T[C>A]T
HR11	1	189530796	SNV	2.85	C	A	12	0.75	1	BRCA2	mock	C[C>A]C
HR11	1	191658876	SNV	3.5	G	A	24	0.375	0.957	BRCA2	mock	A[C>T]A
HR11	2	8844843	SNV	4.49	T	G	30	0.533	0.935	BRCA2	mock	G[T>G]T
HR11	2	11592526	SNV	4.96	A	T	27	0.556	0.955	BRCA2	mock	G[T>A]T
HR11	2	11700111	SNV	3.03	A	C	34	0.324	0.962	BRCA2	mock	C[T>G]C
HR11	2	12046320	SNV	5.59	T	G	28	0.393	1	BRCA2	mock	T[T>G]A
HR11	2	14907877	SNV	4.38	C	T	31	0.452	0.967	BRCA2	mock	T[C>T]C
HR11	2	17812672	SNV	3.44	G	T	27	0.333	1	BRCA2	mock	T[C>A]A
HR11	2	19684564	SNV	2.79	T	G	17	0.294	0.958	BRCA2	mock	T[T>G]G
HR11	2	20070334	SNV	5.35	A	T	36	0.5	1	BRCA2	mock	C[T>A]T
HR11	2	23071236	SNV	7.52	C	A	41	0.537	1	BRCA2	mock	A[C>A]A
HR11	2	23305642	SNV	7.23	C	T	30	0.467	1	BRCA2	mock	A[C>T]T
HR11	2	25625882	SNV	3.58	T	C	14	0.357	1	BRCA2	mock	T[T>C]A
HR11	2	28217823	SNV	3.6	G	T	26	0.538	0.97	BRCA2	mock	C[C>A]A
HR11	2	28217824	SNV	5.14	G	C	26	0.538	0.967	BRCA2	mock	C[C>G]C
HR11	2	29026680	SNV	6.22	T	A	55	0.364	1	BRCA2	mock	T[T>A]T
HR11	2	29927556	SNV	6.55	A	G	17	0.882	1	BRCA2	mock	T[T>C]T
HR11	2	29927693	SNV	8.41	A	C	36	0.639	0.963	BRCA2	mock	G[T>G]T
HR11	2	33310645	SNV	9.44	G	C	31	0.645	1	BRCA2	mock	A[C>G]T
HR11	2	36826571	SNV	3.72	G	A	18	0.667	0.938	BRCA2	mock	C[C>T]T
HR11	2	37315560	SNV	8.6	G	T	22	0.636	1	BRCA2	mock	A[C>A]A
HR11	2	37382002	SNV	3.39	T	A	31	0.516	0.973	BRCA2	mock	C[T>A]T
HR11	2	38627062	SNV	4.41	T	A	33	0.394	1	BRCA2	mock	T[T>A]A
HR11	2	44721210	SNV	5.82	C	G	34	0.412	1	BRCA2	mock	A[C>G]T
HR11	2	44721227	SNV	4.62	G	T	34	0.353	0.98	BRCA2	mock	A[C>A]T
HR11	2	45740907	SNV	3.53	T	A	51	0.255	1	BRCA2	mock	G[T>A]G
HR11	2	46273005	SNV	3.36	A	T	51	0.294	0.967	BRCA2	mock	A[T>A]T
HR11	2	48267750	SNV	5.18	G	A	52	0.385	0.976	BRCA2	mock	C[C>T]T
HR11	2	48524498	SNV	8.29	C	G	60	0.417	0.983	BRCA2	mock	A[C>G]T
HR11	2	50317605	SNV	6.23	G	T	44	0.432	0.979	BRCA2	mock	A[C>A]A
HR11	2	51779724	SNV	3.45	C	T	49	0.327	0.971	BRCA2	mock	G[C>T]A
HR11	2	55656658	SNV	4	T	G	25	0.28	1	BRCA2	mock	C[T>G]G
HR11	2	56965291	SNV	4.66	G	A	54	0.278	0.985	BRCA2	mock	A[C>T]A
HR11	2	59229990	SNV	4.03	C	A	52	0.346	0.957	BRCA2	mock	T[C>A]C
HR11	2	59417655	SNV	3.66	A	G	27	0.333	1	BRCA2	mock	C[T>C]T
HR11	2	60291679	SNV	3.76	C	G	49	0.306	0.973	BRCA2	mock	C[C>G]T
HR11	2	60617908	SNV	6.24	T	G	43	0.349	1	BRCA2	mock	G[T>G]T
HR11	2	61981482	SNV	3.89	T	G	48	0.312	1	BRCA2	mock	A[T>G]T
HR11	2	62386128	SNV	3.67	G	T	48	0.375	0.966	BRCA2	mock	A[C>A]A
HR11	2	63786688	SNV	4.45	A	T	45	0.311	1	BRCA2	mock	C[T>A]G
HR11	2	65277178	SNV	3.53	G	T	43	0.326	0.974	BRCA2	mock	T[C>A]C
HR11	2	68328905	SNV	5.82	C	A	44	0.386	1	BRCA2	mock	A[C>A]G
HR11	2	70100189	SNV	3.43	A	G	35	0.314	1	BRCA2	mock	T[T>C]T
HR11	2	72984291	SNV	4.51	G	T	34	0.471	1	BRCA2	mock	T[C>A]T
HR11	2	72984292	SNV	4.1	A	T	34	0.471	1	BRCA2	mock	A[T>A]C
HR11	2	77522231	SNV	3.06	T	G	35	0.257	1	BRCA2	mock	C[T>G]T
HR11	2	78455976	SNV	3.34	A	G	29	0.379	1	BRCA2	mock	T[T>C]A
HR11	2	78793622	SNV	4.21	A	C	28	0.357	1	BRCA2	mock	A[T>G]G
HR11	2	78988139	SNV	4.36	A	T	40	0.4	0.957	BRCA2	mock	C[T>A]A
HR11	2	80287823	SNV	3.3	G	T	27	0.296	1	BRCA2	mock	A[C>A]C
HR11	2	82638985	SNV	5.41	A	T	9	0.667	1	BRCA2	mock	T[T>A]T
HR11	2	83367227	SNV	3.06	A	T	49	0.286	1	BRCA2	mock	T[T>A]A
HR11	2	90148312	SNV	3.69	G	A	61	0.344	0.971	BRCA2	mock	A[C>T]A
HR11	2	90269914	SNV	3.86	G	A	47	0.319	1	BRCA2	mock	T[C>T]C
HR11	2	93994706	SNV	5.06	T	A	17	0.588	1	BRCA2	mock	T[T>A]T
HR11	2	98231197	SNV	2.97	G	T	50	0.44	0.978	BRCA2	mock	C[C>A]A
HR11	2	102484003	SNV	3.04	T	C	50	0.28	1	BRCA2	mock	A[T>C]G
HR11	2	104283325	SNV	3.54	C	T	42	0.357	0.969	BRCA2	mock	C[C>T]A
HR11	2	106513770	SNV	4.11	G	A	51	0.275	1	BRCA2	mock	A[C>T]T
HR11	2	109270230	SNV	3.87	C	G	41	0.317	1	BRCA2	mock	T[C>G]T
HR11	2	113779960	SNV	4.04	C	A	46	0.457	1	BRCA2	mock	G[C>A]T
HR11	2	113779972	SNV	5.52	C	T	43	0.442	1	BRCA2	mock	G[C>T]T
HR11	2	116701670	SNV	4.11	T	A	43	0.302	0.971	BRCA2	mock	T[T>A]A
HR11	2	117145095	SNV	2.73	G	C	48	0.271	0.984	BRCA2	mock	G[C>G]C
HR11	2	117694422	SNV	4.59	A	C	41	0.293	1	BRCA2	mock	T[T>G]T
HR11	2	120233596	SNV	7.76	A	C	39	0.487	1	BRCA2	mock	A[T>G]A
HR11	2	122393330	SNV	4.12	C	T	47	0.426	0.95	BRCA2	mock	T[C>T]A
HR11	2	122847998	SNV	3.29	T	G	37	0.324	0.96	BRCA2	mock	A[T>G]T
HR11	2	124663149	SNV	3.87	G	T	27	0.407	1	BRCA2	mock	T[C>A]C
HR11	2	125979799	SNV	4.7	A	G	45	0.267	1	BRCA2	mock	C[T>C]T
HR11	2	127004024	SNV	3.47	A	G	44	0.273	0.979	BRCA2	mock	T[T>C]C
HR11	2	127622634	SNV	4.31	T	G	57	0.333	1	BRCA2	mock	T[T>G]T
HR11	2	128067208	SNV	3.33	G	T	21	0.381	1	BRCA2	mock	A[C>A]G
HR11	2	130743978	SNV	4.26	A	C	37	0.351	1	BRCA2	mock	C[T>G]A
HR11	2	133053898	SNV	5.9	T	A	22	0.5	1	BRCA2	mock	C[T>A]G
HR11	2	133447688	SNV	5	G	T	43	0.372	0.957	BRCA2	mock	C[C>A]C
HR11	2	136021893	SNV	4.33	G	A	48	0.312	1	BRCA2	mock	T[C>T]T
HR11	2	140607640	SNV	5.49	C	G	41	0.488	1	BRCA2	mock	A[C>G]A
HR11	2	143869897	SNV	2.9	A	C	42	0.286	1	BRCA2	mock	G[T>G]T
HR11	2	144360082	SNV	3.7	T	A	53	0.302	1	BRCA2	mock	C[T>A]T
HR11	2	145106339	SNV	3.24	C	T	33	0.333	0.977	BRCA2	mock	A[C>T]A
HR11	2	147355006	SNV	4.71	T	A	48	0.333	1	BRCA2	mock	C[T>A]T
HR11	2	147881160	SNV	3.37	G	C	34	0.235	0.972	BRCA2	mock	T[C>G]T
HR11	2	148230284	SNV	4.11	G	A	35	0.429	1	BRCA2	mock	G[C>T]A
HR11	2	148421051	SNV	6.83	T	G	44	0.5	1	BRCA2	mock	A[T>G]G
HR11	3	2390485	SNV	4.63	A	T	30	0.433	1	BRCA2	mock	A[T>A]C
HR11	3	9641340	SNV	3	G	T	7	0.571	1	BRCA2	mock	A[C>A]C
HR11	3	9881381	SNV	4.03	C	T	37	0.541	1	BRCA2	mock	C[C>T]T
HR11	3	16346086	SNV	4.9	T	C	45	0.511	1	BRCA2	mock	T[T>C]G
HR11	3	22917277	SNV	7.03	G	T	40	0.55	0.963	BRCA2	mock	A[C>A]C
HR11	3	27449554	SNV	4.5	T	G	35	0.486	1	BRCA2	mock	T[T>G]C
HR11	3	28142750	SNV	3.45	T	A	22	0.455	1	BRCA2	mock	T[T>A]A
HR11	3	36783628	SNV	4.64	T	C	21	0.524	1	BRCA2	mock	C[T>C]G
HR11	3	37742418	SNV	7.47	C	A	33	0.485	1	BRCA2	mock	A[C>A]A
HR11	3	40297997	SNV	5.1	T	G	21	0.619	1	BRCA2	mock	A[T>G]G
HR11	3	43791592	SNV	3.79	C	A	24	0.625	1	BRCA2	mock	G[C>A]T
HR11	3	44676679	SNV	6.14	C	G	31	0.581	0.958	BRCA2	mock	T[C>G]T
HR11	3	46358098	SNV	6.16	A	G	17	0.647	1	BRCA2	mock	G[T>C]T
HR11	3	48139777	SNV	3.82	A	T	31	0.484	1	BRCA2	mock	T[T>A]T
HR11	3	51157743	SNV	4.39	G	T	29	0.483	1	BRCA2	mock	A[C>A]A
HR11	3	51283175	SNV	3.8	G	T	34	0.382	1	BRCA2	mock	G[C>A]T
HR11	3	52696737	SNV	7.17	T	C	23	0.609	1	BRCA2	mock	C[T>C]T
HR11	3	52785133	SNV	8.48	A	G	20	0.7	1	BRCA2	mock	T[T>C]G
HR11	3	53181168	SNV	7.03	C	A	26	0.462	0.97	BRCA2	mock	A[C>A]C
HR11	3	58486121	SNV	4.36	T	A	39	0.436	1	BRCA2	mock	C[T>A]G
HR11	3	59777794	SNV	5.23	C	G	21	0.571	1	BRCA2	mock	A[C>G]T
HR11	3	59975987	SNV	4.05	A	C	36	0.444	1	BRCA2	mock	T[T>G]T
HR11	3	67955413	SNV	4.4	C	A	37	0.459	0.966	BRCA2	mock	A[C>A]T
HR11	3	68354756	SNV	5.52	C	G	29	0.517	1	BRCA2	mock	T[C>G]T
HR11	3	69033582	SNV	9.94	T	A	22	0.773	1	BRCA2	mock	T[T>A]T
HR11	3	69380569	SNV	4.5	T	G	28	0.393	1	BRCA2	mock	C[T>G]G
HR11	3	69755903	SNV	4.82	A	C	19	0.474	1	BRCA2	mock	T[T>G]C
HR11	3	72440646	SNV	6.39	T	A	42	0.548	1	BRCA2	mock	G[T>A]T
HR11	3	73095978	SNV	2.72	A	G	19	0.474	0.975	BRCA2	mock	C[T>C]G
HR11	3	73161810	SNV	3.07	C	T	35	0.514	1	BRCA2	mock	A[C>T]A
HR11	3	73681895	SNV	3.97	G	C	28	0.571	0.947	BRCA2	mock	T[C>G]C
HR11	3	75578071	SNV	6.06	G	C	26	0.615	1	BRCA2	mock	G[C>G]T
HR11	3	80077095	SNV	11.93	A	T	17	1	1	BRCA2	mock	G[T>A]T
HR11	3	80906916	SNV	11.26	G	T	18	1	0.976	BRCA2	mock	T[C>A]A
HR11	3	82011342	SNV	11.42	C	T	16	1	1	BRCA2	mock	A[C>T]T
HR11	3	89972152	SNV	8.78	A	G	16	1	1	BRCA2	mock	C[T>C]G
HR11	3	91845822	SNV	10.81	G	C	18	1	0.947	BRCA2	mock	T[C>G]C
HR11	3	97299847	SNV	3.19	C	T	23	0.348	1	BRCA2	mock	A[C>T]A
HR11	3	98574790	SNV	2.84	T	A	23	0.435	1	BRCA2	mock	T[T>A]C
HR11	3	102329605	SNV	3.24	A	T	26	0.385	1	BRCA2	mock	A[T>A]A
HR11	3	110112127	SNV	3.5	A	G	29	0.517	0.97	BRCA2	mock	G[T>C]C
HR11	4	596136	SNV	3.69	T	C	64	0.438	1	BRCA2	mock	T[T>C]C
HR11	4	2485149	SNV	6.81	G	T	42	0.571	0.964	BRCA2	mock	C[C>A]T
HR11	4	2918494	SNV	4.29	C	A	24	0.5	1	BRCA2	mock	G[C>A]A
HR11	4	3633215	SNV	7.56	C	G	40	0.55	1	BRCA2	mock	A[C>G]A
HR11	4	4447026	SNV	5.18	G	A	31	0.548	1	BRCA2	mock	T[C>T]A
HR11	4	11064388	SNV	3.5	C	G	28	0.5	1	BRCA2	mock	A[C>G]C
HR11	4	13399227	SNV	3.62	T	A	37	0.514	1	BRCA2	mock	T[T>A]G
HR11	4	13512208	SNV	5.18	C	T	17	0.588	1	BRCA2	mock	A[C>T]T
HR11	4	15253711	SNV	3.01	G	T	32	0.406	1	BRCA2	mock	C[C>A]C
HR11	4	17333331	SNV	4.02	C	A	35	0.457	0.962	BRCA2	mock	A[C>A]T
HR11	4	19280088	SNV	5.21	T	C	30	0.567	1	BRCA2	mock	C[T>C]T
HR11	4	22502125	SNV	3.09	C	G	28	0.5	1	BRCA2	mock	A[C>G]T
HR11	4	23482613	SNV	3.42	T	G	24	0.417	1	BRCA2	mock	G[T>G]T
HR11	4	28495850	SNV	5.44	T	A	17	0.647	1	BRCA2	mock	T[T>A]G
HR11	4	30950446	SNV	3.79	G	A	31	0.548	1	BRCA2	mock	G[C>T]A
HR11	4	31291966	SNV	2.97	A	T	28	0.429	0.931	BRCA2	mock	G[T>A]C
HR11	4	32926030	SNV	3.03	G	A	30	0.5	0.944	BRCA2	mock	A[C>T]A
HR11	4	33526811	SNV	3.88	C	T	39	0.462	0.952	BRCA2	mock	T[C>T]T
HR11	4	36387605	SNV	4.93	G	T	28	0.571	1	BRCA2	mock	G[C>A]T
HR11	4	39258871	SNV	4.94	G	T	17	0.588	1	BRCA2	mock	G[C>A]A
HR11	4	42647496	SNV	2.95	C	T	32	0.375	1	BRCA2	mock	G[C>T]T
HR11	4	48284909	SNV	3.75	C	A	24	0.375	0.963	BRCA2	mock	C[C>A]A
HR11	4	54227197	SNV	3.99	A	G	23	0.478	0.955	BRCA2	mock	T[T>C]A
HR11	4	55791119	SNV	3.04	C	T	38	0.263	1	BRCA2	mock	C[C>T]T
HR11	4	57200274	SNV	6	A	T	21	0.619	1	BRCA2	mock	A[T>A]G
HR11	4	58758899	SNV	4.52	T	C	17	0.706	0.947	BRCA2	mock	T[T>C]T
HR11	4	59812838	SNV	4.56	C	T	29	0.586	0.969	BRCA2	mock	G[C>T]A
HR11	4	60406348	SNV	5.11	A	T	27	0.444	0.969	BRCA2	mock	C[T>A]A
HR11	4	64484933	SNV	5.86	G	T	35	0.543	1	BRCA2	mock	A[C>A]C
HR11	4	66281433	SNV	5.81	G	T	34	0.471	0.957	BRCA2	mock	A[C>A]T
HR11	4	66577705	SNV	6.44	G	A	25	0.6	1	BRCA2	mock	G[C>T]C
HR11	4	67463404	SNV	3.29	T	A	14	0.5	1	BRCA2	mock	C[T>A]A
HR11	4	72302495	SNV	3.19	C	T	14	0.429	1	BRCA2	mock	A[C>T]T
HR11	4	78130133	SNV	4.46	G	A	34	0.529	0.955	BRCA2	mock	G[C>T]A
HR11	4	78962989	SNV	2.99	A	C	32	0.375	1	BRCA2	mock	T[T>G]A
HR11	4	80337635	SNV	6.11	G	T	21	0.524	0.969	BRCA2	mock	G[C>A]A
HR11	4	80659556	SNV	4.6	T	A	35	0.429	1	BRCA2	mock	C[T>A]T
HR11	4	80926706	SNV	3.7	G	C	39	0.513	1	BRCA2	mock	T[C>G]C
HR11	4	80927851	SNV	3.87	A	G	28	0.5	1	BRCA2	mock	T[T>C]T
HR11	4	82610878	SNV	6.87	G	A	39	0.487	0.974	BRCA2	mock	C[C>T]C
HR11	4	87916436	SNV	4.06	C	T	49	0.592	1	BRCA2	mock	G[C>T]A
HR11	5	1704203	SNV	4.55	C	A	30	0.467	1	BRCA2	mock	A[C>A]C
HR11	5	3560928	SNV	5.08	C	T	34	0.471	1	BRCA2	mock	G[C>T]C
HR11	5	3592979	SNV	3.73	G	A	24	0.625	1	BRCA2	mock	C[C>T]A
HR11	5	6557559	SNV	4.16	G	A	18	0.5	1	BRCA2	mock	T[C>T]T
HR11	5	8907079	SNV	4.44	G	T	24	0.417	1	BRCA2	mock	A[C>A]G
HR11	5	9859926	SNV	2.84	A	G	17	0.353	0.967	BRCA2	mock	G[T>C]T
HR11	5	22358248	SNV	3.35	C	T	24	0.417	1	BRCA2	mock	A[C>T]T
HR11	5	25371330	SNV	3.75	C	G	35	0.371	1	BRCA2	mock	A[C>G]G
HR11	5	26040181	SNV	4.56	C	G	39	0.359	1	BRCA2	mock	A[C>G]A
HR11	5	26077601	SNV	4.67	T	A	41	0.463	1	BRCA2	mock	T[T>A]C
HR11	5	26077602	SNV	4.7	C	A	41	0.463	0.969	BRCA2	mock	T[C>A]T
HR11	5	26895027	SNV	2.89	A	T	34	0.441	1	BRCA2	mock	C[T>A]T
HR11	5	28843390	SNV	5.04	T	C	29	0.483	1	BRCA2	mock	A[T>C]A
HR11	5	30389606	SNV	6.47	A	G	21	0.571	1	BRCA2	mock	G[T>C]A
HR11	5	35374700	SNV	5.94	T	C	39	0.436	1	BRCA2	mock	T[T>C]T
HR11	5	38611244	SNV	3.97	A	C	29	0.552	1	BRCA2	mock	A[T>G]G
HR11	5	41673604	SNV	3.42	T	C	23	0.565	1	BRCA2	mock	T[T>C]T
HR11	5	44324327	SNV	5.14	T	C	39	0.513	1	BRCA2	mock	C[T>C]T
HR11	5	45532662	SNV	4.03	G	C	36	0.444	1	BRCA2	mock	T[C>G]T
HR11	5	46982143	SNV	2.74	T	G	13	0.462	1	BRCA2	mock	T[T>G]A
HR11	5	48050823	SNV	3.28	C	T	29	0.345	1	BRCA2	mock	G[C>T]T
HR11	5	50604749	SNV	4.89	G	A	27	0.556	1	BRCA2	mock	A[C>T]A
HR11	5	50710593	SNV	3.55	T	C	25	0.36	0.974	BRCA2	mock	G[T>C]A
HR11	5	55597792	SNV	3.82	G	T	31	0.452	1	BRCA2	mock	A[C>A]A
HR11	6	4148216	SNV	5.08	C	T	23	0.565	1	BRCA2	mock	G[C>T]C
HR11	6	5040901	SNV	3.92	C	T	26	0.423	1	BRCA2	mock	T[C>T]A
HR11	6	7119775	SNV	5.08	A	C	20	0.55	1	BRCA2	mock	T[T>G]A
HR11	6	8344010	SNV	5.31	A	C	29	0.586	1	BRCA2	mock	G[T>G]T
HR11	6	10312180	SNV	3.05	C	A	23	0.435	1	BRCA2	mock	T[C>A]C
HR11	6	10590543	SNV	7.05	C	G	32	0.594	1	BRCA2	mock	A[C>G]C
HR11	6	12676613	SNV	4.21	C	G	25	0.48	1	BRCA2	mock	A[C>G]A
HR11	6	13385818	SNV	5.18	T	A	19	0.579	1	BRCA2	mock	T[T>A]A
HR11	6	25641950	SNV	3.06	G	T	44	0.318	1	BRCA2	mock	T[C>A]A
HR11	6	28561346	SNV	6.66	A	T	27	0.593	1	BRCA2	mock	C[T>A]T
HR11	6	31229215	SNV	5.22	G	C	30	0.6	1	BRCA2	mock	G[C>G]A
HR11	6	32264264	SNV	4.02	A	G	35	0.457	1	BRCA2	mock	C[T>C]T
HR11	7	1240351	SNV	3.5	T	A	24	0.375	1	BRCA2	mock	A[T>A]A
HR11	7	1853161	SNV	5.26	T	A	26	0.538	1	BRCA2	mock	C[T>A]T
HR11	7	3212047	SNV	4.62	C	A	26	0.5	0.955	BRCA2	mock	C[C>A]A
HR11	7	6110977	SNV	3.86	T	G	30	0.467	1	BRCA2	mock	T[T>G]G
HR11	7	6527302	SNV	6.03	G	A	26	0.577	0.963	BRCA2	mock	C[C>T]A
HR11	7	9059347	SNV	5.8	G	C	20	0.6	1	BRCA2	mock	G[C>G]T
HR11	7	10881210	SNV	6.31	T	A	38	0.605	0.955	BRCA2	mock	A[T>A]A
HR11	7	13321119	SNV	2.72	C	T	21	0.476	0.947	BRCA2	mock	G[C>T]T
HR11	7	13618699	SNV	5.86	G	C	31	0.548	0.969	BRCA2	mock	A[C>G]A
HR11	7	13808307	SNV	3.52	G	A	28	0.536	1	BRCA2	mock	A[C>T]T
HR11	7	14380870	SNV	4.6	G	T	26	0.577	1	BRCA2	mock	C[C>A]T
HR11	7	14461905	SNV	5.11	T	A	21	0.524	1	BRCA2	mock	G[T>A]G
HR11	7	16067581	SNV	5.02	A	G	21	0.571	1	BRCA2	mock	T[T>C]T
HR11	7	18712382	SNV	4.38	C	T	28	0.464	1	BRCA2	mock	C[C>T]A
HR11	7	23154331	SNV	2.81	A	G	17	0.529	0.958	BRCA2	mock	G[T>C]A
HR11	7	23277965	SNV	3.22	G	A	36	0.472	1	BRCA2	mock	C[C>T]T
HR11	7	23379412	SNV	5.54	T	G	20	0.55	1	BRCA2	mock	A[T>G]T
HR11	7	24755073	SNV	5.42	G	A	52	0.442	0.971	BRCA2	mock	G[C>T]G
HR11	7	28587357	SNV	3.01	A	T	19	0.316	1	BRCA2	mock	T[T>A]A
HR11	7	32012057	SNV	5.17	C	T	31	0.581	0.955	BRCA2	mock	G[C>T]A
HR11	7	32012066	SNV	5.21	A	C	30	0.567	1	BRCA2	mock	A[T>G]T
HR11	7	32883457	SNV	2.83	T	A	43	0.488	0.944	BRCA2	mock	C[T>A]A
HR11	7	33442955	SNV	3.09	C	A	28	0.286	0.969	BRCA2	mock	C[C>A]A
HR11	7	34825805	SNV	3.88	G	C	37	0.324	1	BRCA2	mock	G[C>G]A
HR11	7	35842645	SNV	2.97	T	A	31	0.484	1	BRCA2	mock	C[T>A]C
HR11	7	35955962	SNV	4.75	G	C	31	0.484	1	BRCA2	mock	C[C>G]C
HR11	7	35956762	SNV	6.77	G	C	45	0.622	1	BRCA2	mock	G[C>G]A
HR11	8	1279915	SNV	4.39	A	G	29	0.483	1	BRCA2	mock	T[T>C]T
HR11	8	6792672	SNV	8.25	G	A	26	0.769	1	BRCA2	mock	G[C>T]C
HR11	8	8242296	SNV	7.03	C	G	30	0.6	0.968	BRCA2	mock	C[C>G]C
HR11	8	11098260	SNV	4.14	A	T	32	0.344	1	BRCA2	mock	C[T>A]A
HR11	8	12884663	SNV	5.18	C	A	24	0.583	1	BRCA2	mock	C[C>A]C
HR11	8	14083736	SNV	5.57	C	T	40	0.5	1	BRCA2	mock	G[C>T]T
HR11	8	20419811	SNV	3.4	C	T	26	0.423	0.962	BRCA2	mock	C[C>T]G
HR11	8	24571313	SNV	6.35	A	T	6	1	0.962	BRCA2	mock	T[T>A]G
HR11	8	27127601	SNV	6.76	A	G	17	1	0.97	BRCA2	mock	T[T>C]C
HR11	9	1314183	SNV	6.39	G	A	30	0.567	1	BRCA2	mock	C[C>T]C
HR11	9	6892029	SNV	5.1	A	G	20	0.6	1	BRCA2	mock	G[T>C]A
HR11	9	8941988	SNV	4.29	G	T	39	0.487	1	BRCA2	mock	G[C>A]C
HR11	9	9285002	SNV	3.12	G	A	29	0.517	1	BRCA2	mock	G[C>T]A
HR11	9	10049962	SNV	4.76	G	T	30	0.533	0.964	BRCA2	mock	T[C>A]C
HR11	9	10387295	SNV	8.39	A	T	23	0.696	1	BRCA2	mock	C[T>A]G
HR11	9	16011114	SNV	3.36	A	C	33	0.394	1	BRCA2	mock	T[T>G]C
HR11	9	16674234	SNV	3.71	G	A	51	0.431	1	BRCA2	mock	C[C>T]A
HR11	9	18333059	SNV	4.77	A	G	24	0.542	1	BRCA2	mock	C[T>C]G
HR11	9	18333060	SNV	5.14	G	T	24	0.542	1	BRCA2	mock	G[C>A]T
HR11	9	20375749	SNV	3.3	T	A	34	0.5	0.944	BRCA2	mock	G[T>A]T
HR11	9	20640093	SNV	3.31	A	G	24	0.583	1	BRCA2	mock	T[T>C]T
HR11	10	1784541	SNV	3.7	G	T	17	0.471	1	BRCA2	mock	T[C>A]C
HR11	10	2169456	SNV	2.87	C	A	23	0.522	1	BRCA2	mock	A[C>A]C
HR11	10	3204293	SNV	6.21	C	T	32	0.531	1	BRCA2	mock	G[C>T]T
HR11	10	4874971	SNV	7.49	C	T	33	0.606	0.962	BRCA2	mock	A[C>T]A
HR11	10	10226911	SNV	3.79	A	T	43	0.372	1	BRCA2	mock	G[T>A]T
HR11	10	11522176	SNV	4.76	A	G	23	0.609	1	BRCA2	mock	A[T>C]A
HR11	10	12079082	SNV	5.36	A	T	36	0.528	1	BRCA2	mock	T[T>A]T
HR11	10	12847625	SNV	6.13	C	T	39	0.513	1	BRCA2	mock	G[C>T]A
HR11	10	15621200	SNV	3.35	G	A	20	0.35	1	BRCA2	mock	G[C>T]G
HR11	10	16670352	SNV	3.98	T	C	46	0.304	0.972	BRCA2	mock	T[T>C]T
HR11	10	19249359	SNV	3.1	G	C	28	0.5	0.947	BRCA2	mock	C[C>G]T
HR11	11	1273480	SNV	3.24	C	A	32	0.312	1	BRCA2	mock	A[C>A]C
HR11	11	5168884	SNV	4.11	G	A	26	0.538	0.96	BRCA2	mock	C[C>T]A
[truncated: 7,508 more rows]

## Sheet: Table S3
Catalog of all detected and post-filtered indels in the present study
sample	chr	pos	type	score	ref	mut	cov	mut_freq	cleanliness	genotype	treatment	deletion category
HR39	1	2135331	INS	2.6	-	T	20	0.5	0.941	ATM	mock	NA
HR10	1	12973981	INS	6.66	-	A	27	0.556	1	BRCA2	mock	NA
HR2	1	18263449	INS	3.94	-	A	18	0.5	1	WT	mock	NA
HR35	1	28461631	INS	4.18	-	AA	30	0.367	1	PALB2	mock	NA
HR27	1	29729526	INS	4.2	-	T	14	0.571	0.955	XRCC2	mock	NA
HR4	1	37394432	INS	3.7	-	A	20	0.4	1	WT	mock	NA
HR26	1	37600760	INS	3.38	-	TAG	22	0.318	1	XRCC2	mock	NA
HR35	1	39521358	INS	6.16	-	TG	34	0.5	1	PALB2	mock	NA
HR28	1	40880292	INS	3.48	-	T	21	0.619	0.941	XRCC2	mock	NA
HR12	1	42225972	INS	4.43	-	TTTG	20	0.5	1	BRCA2	mock	NA
HR38	1	45228477	INS	3.85	-	T	14	0.5	0.971	ATM	mock	NA
HR35	1	47325510	INS	3.67	-	G	30	0.467	0.938	PALB2	mock	NA
HR38	1	50219995	INS	4.64	-	TTA	22	0.409	1	ATM	mock	NA
HR26	1	61655805	INS	3.71	-	G	18	0.5	1	XRCC2	mock	NA
HR12	1	73136930	INS	2.78	-	T	42	0.31	0.958	BRCA2	mock	NA
HR19	1	79956620	INS	5.89	-	T	17	0.647	1	RAD52	mock	NA
HR36	1	99177073	INS	2.62	-	TACAGATT	20	0.3	1	PALB2	mock	NA
HR36	1	116954774	INS	4.55	-	T	28	0.464	1	PALB2	mock	NA
HR8	1	122006296	INS	2.64	-	T	17	0.294	0.964	BRCA1	mock	NA
HR3	1	130983256	INS	3.36	-	T	22	0.455	0.947	WT	mock	NA
HR4	1	135121247	INS	5.15	-	G	15	0.6	0.963	WT	mock	NA
HR28	1	143563874	INS	4.6	-	C	26	0.577	1	XRCC2	mock	NA
HR44	1	150369725	INS	3.57	-	T	13	0.615	0.952	CHK2	mock	NA
HR12	1	160373971	INS	3.52	-	T	29	0.414	1	BRCA2	mock	NA
HR26	1	164022214	INS	2.45	-	T	17	0.471	0.952	XRCC2	mock	NA
HR35	1	166861222	INS	3.93	-	T	29	0.448	0.958	PALB2	mock	NA
HR18	1	178631306	INS	7.42	-	T	31	0.581	0.974	RAD52	mock	NA
HR4	1	183846979	INS	5.27	-	A	29	0.552	0.957	WT	mock	NA
HR40	1	188451451	INS	2.9	-	T	38	0.421	0.931	ATM	mock	NA
HR23	10	3492122	INS	4.69	-	T	22	0.5	1	RAD54	mock	NA
HR20	10	4122897	INS	4.79	-	T	19	0.579	0.955	RAD52	mock	NA
HR8	10	4555043	INS	2.56	-	T	25	0.24	1	BRCA1	mock	NA
HR26	11	3886647	INS	4.36	-	T	21	0.476	1	XRCC2	mock	NA
HR23	11	5742276	INS	3.75	-	A	33	0.424	0.957	RAD54	mock	NA
HR15	11	11078279	INS	2.94	-	T	17	0.294	1	RAD51C	mock	NA
HR6	11	13167828	INS	2.74	-	T	13	0.462	1	BRCA1	mock	NA
HR26	12	9195483	INS	3.22	-	A	43	0.488	0.933	XRCC2	mock	NA
HR34	12	19446899	INS	8.25	-	CATTTGT	39	0.641	1	PALB2	mock	NA
HR7	14	4278240	INS	6.29	-	T	25	0.6	1	BRCA1	mock	NA
HR7	14	5515374	INS	3.4	-	A	23	0.435	1	BRCA1	mock	NA
HR10	14	8303704	INS	4.55	-	TGAG	35	0.429	1	BRCA2	mock	NA
HR2	15	3621326	INS	4.08	-	G	16	0.5	1	WT	mock	NA
HR38	15	4644171	INS	2.53	-	GCGCGG	20	0.4	1	ATM	mock	NA
HR26	17	4060069	INS	2.62	-	A	30	0.4	1	XRCC2	mock	NA
HR34	18	1629201	INS	6.42	-	AG	35	0.629	1	PALB2	mock	NA
HR20	19	3885246	INS	8	-	ACCTC	28	0.857	0.95	RAD52	mock	NA
HR14	2	2315306	INS	3.5	-	A	32	0.344	1	RAD51C	mock	NA
HR27	2	8868394	INS	3.95	-	GCAC	36	0.333	1	XRCC2	mock	NA
HR18	2	13291099	INS	3.78	-	T	20	0.4	0.966	RAD52	mock	NA
HR32	2	14718713	INS	2.9	-	C	47	0.234	1	XRCC3	mock	NA
HR10	2	19008120	INS	3.19	-	TGTGTGTAGAGAGAATC	29	0.31	0.975	BRCA2	mock	NA
HR8	2	26413270	INS	3.76	-	T	17	0.353	0.974	BRCA1	mock	NA
HR22	2	28573661	INS	2.95	-	A	24	0.292	0.967	RAD54	mock	NA
HR12	2	29013706	INS	5.11	-	CTAATTTTC	25	0.4	1	BRCA2	mock	NA
HR40	2	35962842	INS	2.8	-	TCTC	17	0.294	0.968	ATM	mock	NA
HR34	2	44212756	INS	2.67	-	C	31	0.226	1	PALB2	mock	NA
HR6	2	44640925	INS	8.24	-	C	16	0.75	1	BRCA1	mock	NA
HR30	2	50248906	INS	5.29	-	A	21	0.571	1	XRCC3	mock	NA
HR10	2	56581422	INS	2.69	-	A	36	0.222	0.98	BRCA2	mock	NA
HR32	2	61626124	INS	4.39	-	GC	43	0.349	1	XRCC3	mock	NA
HR36	2	64236728	INS	4.39	-	TCTCACTT	32	0.375	0.977	PALB2	mock	NA
HR14	2	74108297	INS	2.71	-	TTGTAGTTTA	25	0.24	1	RAD51C	mock	NA
HR2	2	74113090	INS	4.05	-	TAGATTGCT	20	0.35	1	WT	mock	NA
HR44	2	76476321	INS	2.78	-	A	48	0.271	0.974	CHK2	mock	NA
HR3	2	76576648	INS	3.27	-	A	43	0.233	0.977	WT	mock	NA
HR11	2	79452255	INS	7.39	-	A	26	0.5	1	BRCA2	mock	NA
HR35	2	82969086	INS	4.92	-	A	38	0.316	1	PALB2	mock	NA
HR11	2	85948551	INS	4.21	-	T	35	0.371	1	BRCA2	mock	NA
HR18	2	87482303	INS	3.45	-	A	11	0.455	1	RAD52	mock	NA
HR40	2	92469454	INS	2.7	-	TTA	33	0.212	1	ATM	mock	NA
HR42	2	94432230	INS	2.65	-	T	28	0.25	1	CHK2	mock	NA
HR31	2	97648538	INS	3.51	-	T	27	0.333	0.967	XRCC3	mock	NA
HR26	2	105469855	INS	2.77	-	A	31	0.258	0.977	XRCC2	mock	NA
HR28	2	110262348	INS	2.78	-	C	66	0.258	0.947	XRCC2	mock	NA
HR14	2	111171984	INS	3.49	-	G	29	0.414	0.958	RAD51C	mock	NA
HR10	2	125560998	INS	2.95	-	GAGGATCTCT	29	0.241	1	BRCA2	mock	NA
HR14	2	127675067	INS	4.1	-	CTAACC	20	0.35	1	RAD51C	mock	NA
HR10	2	133973006	INS	3.23	-	A	48	0.25	1	BRCA2	mock	NA
HR7	2	133983570	INS	3.42	-	TTGGCAAAA	24	0.417	1	BRCA1	mock	NA
HR2	2	138692285	INS	4.46	-	T	32	0.438	0.971	WT	mock	NA
HR10	2	143552206	INS	3.49	-	CAAA	34	0.324	1	BRCA2	mock	NA
HR15	2	147724448	INS	2.98	-	AGT	19	0.368	0.971	RAD51C	mock	NA
HR34	20	5179753	INS	3.23	-	C	36	0.444	1	PALB2	mock	NA
HR26	21	1778042	INS	5.75	-	TTTTTT	27	0.444	1	XRCC2	mock	NA
HR26	24	3158034	INS	4.66	-	AACATAATAATAAAC	31	0.29	1	XRCC2	mock	NA
HR12	24	4354812	INS	2.94	-	T	80	0.263	0.958	BRCA2	mock	NA
HR6	25	1621240	INS	2.42	-	TT	41	0.317	0.933	BRCA1	mock	NA
HR36	26	3318308	INS	3.04	-	CTCAAGTG	28	0.321	0.966	PALB2	mock	NA
HR10	3	6213719	INS	5.52	-	A	29	0.517	1	BRCA2	mock	NA
HR27	3	6578905	INS	2.57	-	T	13	0.385	1	XRCC2	mock	NA
HR15	3	8585793	INS	5.9	-	G	16	0.625	0.967	RAD51C	mock	NA
HR6	3	19862082	INS	2.57	-	A	22	0.455	0.952	BRCA1	mock	NA
HR44	3	24930316	INS	3.51	-	T	16	0.438	1	CHK2	mock	NA
HR30	3	26682863	INS	3.4	-	C	25	0.44	0.963	XRCC3	mock	NA
HR15	3	35970829	INS	2.86	-	A	7	0.571	0.947	RAD51C	mock	NA
HR24	3	38561079	INS	2.84	-	A	16	0.375	1	RAD54	mock	NA
HR14	3	41649936	INS	3.12	-	CCT	15	0.4	1	RAD51C	mock	NA
HR10	3	44329041	INS	2.98	-	TGATTCCCA	32	0.406	1	BRCA2	mock	NA
HR23	3	45181008	INS	4.63	-	G	31	0.355	1	RAD54	mock	NA
HR26	3	46500449	INS	3.11	-	T	29	0.379	1	XRCC2	mock	NA
HR27	3	47266839	INS	5.52	-	T	29	0.517	0.964	XRCC2	mock	NA
HR27	3	48063960	INS	5.05	-	CA	19	0.526	1	XRCC2	mock	NA
HR16	3	48951981	INS	3.2	-	A	17	0.412	0.957	RAD51C	mock	NA
HR34	3	50084511	INS	4.82	-	TTAT	19	0.474	1	PALB2	mock	NA
HR34	3	50907015	INS	4.26	-	CTA	27	0.407	1	PALB2	mock	NA
HR30	3	60549126	INS	3.82	-	T	18	0.444	0.962	XRCC3	mock	NA
HR36	3	64377429	INS	4.5	-	CTAC	14	0.571	0.971	PALB2	mock	NA
HR12	3	82391583	INS	9.08	-	A	11	1	1	BRCA2	mock	NA
HR27	3	82921912	INS	2.71	-	A	11	0.455	0.947	XRCC2	mock	NA
HR10	3	89622595	INS	7.15	-	AA	11	1	0.95	BRCA2	mock	NA
HR6	3	93506902	INS	3.08	-	TGGTG	12	0.417	1	BRCA1	mock	NA
HR26	3	100979657	INS	5.27	-	TTGACACTCCA	26	0.462	0.97	XRCC2	mock	NA
HR7	3	101857177	INS	3.36	-	T	20	0.4	1	BRCA1	mock	NA
HR8	3	107614762	INS	3.13	-	A	19	0.474	1	BRCA1	mock	NA
HR22	3	109592385	INS	3.19	-	CGT	20	0.55	0.95	RAD54	mock	NA
HR7	4	405144	INS	3.96	-	A	24	0.458	1	BRCA1	mock	NA
HR16	4	422712	INS	6.24	-	T	23	0.522	0.979	RAD51C	mock	NA
HR11	4	553882	INS	5.46	-	AGGG	18	0.778	0.952	BRCA2	mock	NA
HR11	4	8310338	INS	3.32	-	A	34	0.441	1	BRCA2	mock	NA
HR36	4	9503025	INS	3.31	-	A	32	0.438	1	PALB2	mock	NA
HR32	4	14379411	INS	5.37	-	T	15	0.667	1	XRCC3	mock	NA
HR34	4	27824697	INS	3.03	-	AGG	34	0.324	1	PALB2	mock	NA
HR38	4	27900639	INS	4.08	-	A	20	0.5	0.955	ATM	mock	NA
HR11	4	35532766	INS	3.07	-	A	18	0.389	1	BRCA2	mock	NA
HR22	4	37312549	INS	5.97	-	T	18	0.611	1	RAD54	mock	NA
HR36	4	47564197	INS	3.38	-	T	32	0.438	0.96	PALB2	mock	NA
HR27	4	53936312	INS	3.14	-	AA	20	0.35	1	XRCC2	mock	NA
HR30	4	54168679	INS	3.38	-	T	12	0.5	0.955	XRCC3	mock	NA
HR16	4	55053137	INS	2.47	-	GATACGAAGTATATATTCC	23	0.391	1	RAD51C	mock	NA
HR3	4	58077098	INS	4.44	-	T	32	0.406	1	WT	mock	NA
HR24	4	67424729	INS	4.08	-	A	16	0.5	1	RAD54	mock	NA
HR34	4	71485015	INS	4.81	-	TATATATA	27	0.444	1	PALB2	mock	NA
HR27	4	77761899	INS	5.06	-	T	8	0.75	0.964	XRCC2	mock	NA
HR22	4	80730601	INS	3.26	-	A	16	0.438	1	RAD54	mock	NA
HR35	4	83164312	INS	4.43	-	TAGGGTTAGGGTTAGGG	30	0.433	1	PALB2	mock	NA
HR7	4	85603730	INS	4.44	-	T	28	0.5	0.957	BRCA1	mock	NA
HR18	4	89978346	INS	3.79	-	G	23	0.391	1	RAD52	mock	NA
HR12	5	10549710	INS	3.25	-	A	7	0.571	1	BRCA2	mock	NA
HR28	5	10737749	INS	4.8	-	A	14	0.571	0.964	XRCC2	mock	NA
HR26	5	20070788	INS	3.25	-	T	19	0.474	1	XRCC2	mock	NA
HR35	5	22640955	INS	6.82	-	T	33	0.545	1	PALB2	mock	NA
HR26	5	27983882	INS	3.53	-	A	24	0.417	0.933	XRCC2	mock	NA
HR6	5	38941660	INS	2.99	-	T	18	0.389	1	BRCA1	mock	NA
HR27	5	42558564	INS	2.91	-	T	26	0.346	1	XRCC2	mock	NA
HR12	5	58836958	INS	2.41	-	ACAAAAA	25	0.48	1	BRCA2	mock	NA
HR12	6	2745597	INS	3.41	-	ATCTATGAT	15	0.467	1	BRCA2	mock	NA
HR44	6	3481993	INS	2.85	-	A	28	0.321	1	CHK2	mock	NA
HR10	6	7075023	INS	3.43	-	T	33	0.515	0.933	BRCA2	mock	NA
HR15	6	17777125	INS	3.01	-	A	12	0.417	1	RAD51C	mock	NA
HR26	6	29973288	INS	2.76	-	A	20	0.35	1	XRCC2	mock	NA
HR36	7	4919283	INS	4.1	-	T	22	0.455	1	PALB2	mock	NA
HR23	7	5404452	INS	4.6	-	TA	25	0.56	1	RAD54	mock	NA
HR19	7	6037107	INS	2.66	-	CAGAAAGAG	31	0.452	1	RAD52	mock	NA
HR26	7	8035388	INS	2.41	-	T	13	0.385	0.933	XRCC2	mock	NA
HR40	7	16257643	INS	3.51	-	T	39	0.462	0.947	ATM	mock	NA
HR18	7	24390561	INS	2.42	-	A	16	0.5	0.941	RAD52	mock	NA
HR36	7	27731531	INS	4.2	-	TGCT	26	0.462	1	PALB2	mock	NA
HR10	7	31886248	INS	5.91	-	A	33	0.545	0.962	BRCA2	mock	NA
HR32	7	34386267	INS	5.23	-	T	28	0.464	1	XRCC3	mock	NA
HR26	8	13766431	INS	5.62	-	T	25	0.6	1	XRCC2	mock	NA
HR35	8	18708455	INS	5.08	-	T	29	0.448	1	PALB2	mock	NA
HR26	8	21464320	INS	6.01	-	GAAC	30	0.533	0.968	XRCC2	mock	NA
HR39	8	21868089	INS	2.48	-	CACAAGAA	10	0.4	0.955	ATM	mock	NA
HR35	8	27797153	INS	5.56	-	GTGTGTG	22	0.636	0.957	PALB2	mock	NA
HR6	8	28447345	INS	3.15	-	A	21	0.381	0.957	BRCA1	mock	NA
HR34	9	20666650	INS	4.1	-	TGGGTATAAAGCATA	26	0.462	1	PALB2	mock	NA
HR34	9	20844643	INS	3.74	-	T	23	0.522	1	PALB2	mock	NA
HR7	Z	8160813	INS	6.36	-	CTG	10	1	1	BRCA1	mock	NA
HR40	Z	11903695	INS	5.27	-	TA	10	1	1	ATM	mock	NA
HR36	Z	49518521	INS	2.7	-	AAAGAAAGAAAGAAAG	9	0.444	0.957	PALB2	mock	NA
HR3	Z	64184501	INS	6.8	-	A	9	1	1	WT	mock	NA
HR19	Z	79533395	INS	7.54	-	T	15	1	1	RAD52	mock	NA
HR2	1	2824724	DEL	3.19	A	-	24	0.375	0.969	WT	mock	repeat
HR23	1	8756894	DEL	1.96	C	-	14	0.429	1	BRCA2	mock	no
HR6	1	9048557	DEL	3.28	CAAGCAAATCTC	-	12	0.417	1	BRCA1	mock	homology
HR34	1	12250887	DEL	2	T	-	5	0.4	1	RAD54	mock	no
HR28	1	15946035	DEL	6.16	TTGTA	-	26	0.615	1	PALB2	mock	homology
HR6	1	16753745	DEL	3.85	A	-	11	0.545	1	BRCA1	mock	no
HR20	1	17055174	DEL	3.64	GT	-	15	0.533	1	XRCC3	mock	repeat
HR36	1	17357698	DEL	4.53	G	-	10	0.7	1	RAD54	mock	no
HR20	1	17719228	DEL	4.6	TAT	-	14	0.643	1	XRCC3	mock	homology
HR22	1	20014829	DEL	4.54	ACATTCTTTTCAGGGTCCTCTTTCCTACAGC	-	29	0.448	0.966	BRCA2	mock	no
HR18	1	27119954	DEL	1.93	A	-	17	0.353	0.933	XRCC3	mock	repeat
HR14	1	29284852	DEL	4.9	C	-	36	0.556	1	XRCC2	mock	repeat
HR14	1	34670193	DEL	2.71	GAAGTCTCCA	-	29	0.345	1	XRCC2	mock	homology
HR26	1	39578303	DEL	4.08	T	-	30	0.4	0.966	PALB2	mock	no
HR26	1	39795873	DEL	3.52	AAATGAAGCAG	-	30	0.533	1	PALB2	mock	homology
HR20	1	41003071	DEL	4.52	CCTTG	-	20	0.6	1	XRCC3	mock	no
HR39	1	41104852	DEL	2.41	T	-	8	0.375	1	ATM	mock	repeat
HR23	1	41508022	DEL	3.8	AAATT	-	13	0.538	1	BRCA2	mock	repeat
HR23	1	46008949	DEL	3.51	TATTATA	-	15	0.4	1	BRCA2	mock	homology
HR35	1	47993822	DEL	5.56	G	-	66	0.227	0.986	RAD54	mock	repeat
HR18	1	48294899	DEL	5.1	G	-	21	0.619	0.955	XRCC3	mock	repeat
HR23	1	52898732	DEL	3.14	G	-	13	0.538	1	BRCA2	mock	repeat
HR19	1	56342366	DEL	5.27	T	-	26	0.462	0.97	XRCC3	mock	repeat
HR6	1	56417686	DEL	2.89	AGTCTCTTGAAGAC	-	10	0.4	0.967	BRCA1	mock	homology
HR24	1	60785596	DEL	3.52	TAGG	-	17	0.412	1	BRCA2	mock	homology
HR39	1	61829762	DEL	3.56	TGT	-	13	0.385	1	ATM	mock	repeat
HR23	1	63452494	DEL	4.65	T	-	42	0.429	1	BRCA2	mock	repeat
HR28	1	64037139	DEL	3.31	G	-	23	0.478	1	PALB2	mock	repeat
HR44	1	65344085	DEL	4.71	A	-	14	0.643	0.96	CHK2	mock	repeat
HR12	1	66687039	DEL	2.44	TTCTCTCTCAGCCATTTCTG	-	24	0.375	1	RAD51C	mock	homology
HR10	1	66787509	DEL	3.02	T	-	17	0.412	1	RAD51C	mock	repeat
HR28	1	67806832	DEL	3.23	GAAT	-	18	0.389	1	PALB2	mock	homology
HR8	1	68978394	DEL	2.96	ATTTCTCATACTA	-	25	0.36	0.958	BRCA1	mock	homology
HR11	1	71394994	DEL	3.33	G	-	26	0.385	1	RAD51C	mock	no
HR26	1	71554878	DEL	2.53	CTGG	-	21	0.381	1	PALB2	mock	homology
HR36	1	74378697	DEL	2.25	TTGT	-	20	0.25	1	RAD54	mock	homology
HR14	1	74738475	DEL	6.02	AA	-	16	0.688	1	XRCC2	mock	homology
HR36	1	75018446	DEL	3.37	A	-	17	0.353	1	RAD54	mock	repeat
HR28	1	79385499	DEL	5.16	GAGCTG	-	21	0.571	1	PALB2	mock	homology
HR11	1	79794800	DEL	6.48	G	-	17	0.765	1	RAD51C	mock	no
HR24	1	79921662	DEL	4.39	T	-	40	0.375	1	BRCA2	mock	repeat
HR16	1	82003918	DEL	3.13	G	-	10	0.5	1	XRCC2	mock	no
HR15	1	88589810	DEL	3.63	TTGGGAGAA	-	30	0.367	1	XRCC2	mock	homology
HR12	1	90160733	DEL	4.02	ACT	-	20	0.55	1	RAD51C	mock	homology
HR43	1	93195333	DEL	2.38	A	-	17	0.471	0.944	CHK2	mock	repeat
HR26	1	93927308	DEL	2.9	G	-	34	0.412	1	PALB2	mock	no
HR24	1	94360729	DEL	3.45	A	-	18	0.444	1	BRCA2	mock	repeat
HR23	1	96025497	DEL	4.08	ACTGCCCT	-	25	0.4	1	BRCA2	mock	homology
HR27	1	96207388	DEL	2.15	AATCTTG	-	22	0.409	0.941	PALB2	mock	homology
HR7	1	99766427	DEL	4.86	GATTTAAAG	-	21	0.476	1	BRCA1	mock	no
HR28	1	100740953	DEL	2.9	CTATTAAT	-	18	0.389	1	PALB2	mock	homology
HR15	1	101969296	DEL	4.99	CTACAGGAAAG	-	18	0.611	1	XRCC2	mock	no
HR14	1	102684939	DEL	3.26	C	-	22	0.318	1	XRCC2	mock	repeat
HR16	1	105738411	DEL	5.35	G	-	19	0.526	1	XRCC2	mock	no
HR36	1	106059775	DEL	3.12	TAGCTCAGTCAT	-	30	0.267	1	RAD54	mock	homology
HR26	1	106869816	DEL	3.6	AGTGGAGAAAGTGAGGGGTTGGAACAACTGACAGCA	-	22	0.364	0.967	PALB2	mock	homology
HR24	1	110031080	DEL	2.19	A	-	35	0.429	0.941	BRCA2	mock	repeat
HR16	1	111352309	DEL	4.08	CAC	-	25	0.4	1	XRCC2	mock	repeat
HR26	1	115543879	DEL	2.03	TA	-	26	0.308	1	PALB2	mock	no
HR14	1	118841435	DEL	2.81	G	-	11	0.545	0.952	XRCC2	mock	no
HR18	1	121740044	DEL	2.05	A	-	5	0.4	1	XRCC3	mock	repeat
HR27	1	121971851	DEL	5.97	AAGACT	-	20	0.65	1	PALB2	mock	homology
HR6	1	124369244	DEL	3.78	A	-	22	0.409	1	BRCA1	mock	repeat
HR34	1	126029558	DEL	3.78	T	-	8	0.625	1	RAD54	mock	repeat
HR26	1	127311509	DEL	2.26	TGAG	-	14	0.286	1	PALB2	mock	no
HR23	1	132276204	DEL	6.28	A	-	29	0.448	0.982	BRCA2	mock	repeat
HR20	1	133482227	DEL	4.75	GCCC	-	14	0.643	1	XRCC3	mock	homology
HR24	1	141171846	DEL	1.92	CAATAC	-	33	0.273	1	BRCA2	mock	homology
HR23	1	142131476	DEL	3.78	AG	-	21	0.429	1	BRCA2	mock	homology
HR24	1	142245925	DEL	4.35	GTA	-	29	0.517	1	BRCA2	mock	homology
HR10	1	144814327	DEL	2.88	AAGGCACT	-	30	0.233	0.973	RAD51C	mock	homology
HR2	1	146843890	DEL	2.42	A	-	18	0.5	0.944	WT	mock	repeat
HR26	1	148295714	DEL	4.35	C	-	29	0.517	1	PALB2	mock	no
HR19	1	149753588	DEL	1.94	TTTTCT	-	11	0.273	1	XRCC3	mock	repeat
HR27	1	154552199	DEL	2.9	CTTTAAAACA	-	38	0.316	1	PALB2	mock	homology
HR38	1	159994156	DEL	5.18	AATT	-	17	0.588	1	ATM	mock	no
HR23	1	160639033	DEL	3.68	G	-	11	0.727	0.941	BRCA2	mock	no
HR14	1	160733074	DEL	6.19	TTCAAAT	-	19	0.737	0.96	XRCC2	mock	no
HR36	1	169418445	DEL	1.94	A	-	11	0.273	1	RAD54	mock	repeat
HR26	1	170832434	DEL	6.33	CCAG	-	25	0.72	1	PALB2	mock	homology
HR27	1	171679213	DEL	3.6	TGCTTTAAG	-	37	0.486	1	PALB2	mock	homology
HR12	1	174418935	DEL	6.2	TGATTCTG	-	38	0.553	0.969	RAD51C	mock	homology
HR10	1	174835510	DEL	1.91	G	-	23	0.304	0.96	RAD51C	mock	no
HR26	1	177046946	DEL	3.75	AATGTTCAG	-	35	0.371	1	PALB2	mock	no
HR36	1	180464961	DEL	2.08	A	-	5	0.4	0.968	RAD54	mock	no
HR15	1	182750198	DEL	2.88	AA	-	11	0.545	0.933	XRCC2	mock	homology
HR30	1	182759098	DEL	2.54	T	-	14	0.5	1	RAD52	mock	repeat
HR18	1	182806668	DEL	3.31	GTTGAGAGAGAAAACTGAAATA	-	18	0.389	1	XRCC3	mock	homology
HR24	1	185808700	DEL	2.7	G	-	28	0.5	0.938	BRCA2	mock	no
HR10	1	189091240	DEL	3.96	GC	-	21	0.524	1	RAD51C	mock	no
HR23	1	190637711	DEL	4.78	G	-	13	0.615	1	BRCA2	mock	no
HR36	1	191171644	DEL	2.09	T	-	29	0.241	1	RAD54	mock	repeat
HR24	10	537652	DEL	5.36	AC	-	43	0.488	0.969	BRCA2	mock	homology
HR22	10	6312969	DEL	3.31	ATAGC	-	29	0.276	1	BRCA2	mock	no
HR22	10	6905174	DEL	3.84	TTAACTT	-	28	0.286	0.977	BRCA2	mock	homology
HR19	10	11431899	DEL	3.41	GTATGGTCTGAGCAAGG	-	15	0.467	1	XRCC3	mock	homology
HR28	10	15583521	DEL	3.21	AGATG	-	24	0.458	1	PALB2	mock	no
HR23	10	16282754	DEL	4.04	CAC	-	36	0.417	1	BRCA2	mock	repeat
HR14	10	16692910	DEL	3.11	A	-	23	0.348	1	XRCC2	mock	repeat
HR34	11	2214569	DEL	3.99	G	-	23	0.478	0.958	RAD54	mock	repeat
HR28	11	2765581	DEL	3.53	G	-	28	0.429	1	PALB2	mock	no
HR23	11	4726548	DEL	2.09	TTCTAACAAC	-	22	0.455	0.944	BRCA2	mock	homology
HR18	11	7347620	DEL	3.35	GAG	-	38	0.316	1	XRCC3	mock	no
HR26	11	11261827	DEL	5.26	CAGCTGT	-	37	0.486	1	PALB2	mock	homology
HR22	11	11875121	DEL	6.02	A	-	18	0.778	1	BRCA2	mock	repeat
HR15	11	12773271	DEL	2.44	T	-	16	0.375	1	XRCC2	mock	repeat
HR28	11	13671791	DEL	4.74	GCAGA	-	30	0.533	1	PALB2	mock	homology
HR22	11	14169088	DEL	3.63	A	-	19	0.632	0.944	BRCA2	mock	no
HR14	11	14409347	DEL	2.95	ATGCT	-	15	0.467	0.96	XRCC2	mock	homology
HR14	11	14547253	DEL	4.47	AACCGAATATTCTTGG	-	21	0.476	1	XRCC2	mock	homology
HR22	12	8080467	DEL	3.68	T	-	15	0.467	1	BRCA2	mock	repeat
HR24	12	10363437	DEL	4.5	GATAGTGC	-	28	0.393	0.97	BRCA2	mock	homology
HR23	12	10878818	DEL	4.88	C	-	33	0.424	1	BRCA2	mock	no
HR27	12	13261514	DEL	2.75	GCTGCCAAGG	-	30	0.3	1	PALB2	mock	homology
HR27	12	15455510	DEL	2.22	AGCAGCAGCGCTGCG	-	21	0.333	1	PALB2	mock	homology
HR12	12	17169595	DEL	4.33	T	-	17	0.471	0.967	RAD51C	mock	repeat
HR7	12	17604762	DEL	3.78	C	-	20	0.4	1	BRCA1	mock	no
HR7	13	646951	DEL	2.09	TTGGGGTGAGGAAATCACCTT	-	23	0.348	1	BRCA1	mock	homology
HR24	13	5638907	DEL	3.04	CTAACTACC	-	19	0.526	1	BRCA2	mock	homology
HR24	13	5794028	DEL	3.17	GATT	-	26	0.462	1	BRCA2	mock	homology
HR26	13	8253141	DEL	3.44	GCAAGGGCACAGG	-	31	0.419	1	PALB2	mock	homology
HR23	13	9061452	DEL	2.56	ATTAAGTTC	-	24	0.333	1	BRCA2	mock	homology
HR23	13	12040471	DEL	3.43	GATA	-	28	0.357	1	BRCA2	mock	homology
HR23	13	12781999	DEL	2.87	AGCCCA	-	37	0.351	1	BRCA2	mock	homology
HR23	13	13205605	DEL	5.07	A	-	24	0.5	1	BRCA2	mock	repeat
HR44	13	14074693	DEL	1.99	T	-	17	0.412	0.944	CHK2	mock	repeat
HR23	13	16794496	DEL	3.33	A	-	34	0.382	1	BRCA2	mock	no
HR20	14	1326057	DEL	3.27	T	-	20	0.4	1	XRCC3	mock	repeat
HR20	14	2383860	DEL	4.02	G	-	27	0.593	0.947	XRCC3	mock	no
HR14	14	2702103	DEL	2.55	CTTTC	-	26	0.308	1	XRCC2	mock	homology
HR19	14	6521920	DEL	3.42	TCTG	-	31	0.484	1	XRCC3	mock	homology
HR22	14	7041520	DEL	7.85	C	-	33	0.576	1	BRCA2	mock	no
HR24	14	7447127	DEL	2.51	GC	-	39	0.282	0.955	BRCA2	mock	no
HR28	15	2009732	DEL	3	G	-	30	0.4	1	PALB2	mock	repeat
HR12	15	10828187	DEL	2.17	CCATGTATCTGTT	-	19	0.421	1	RAD51C	mock	homology
HR22	15	10974991	DEL	6.71	AGAGGA	-	32	0.656	1	BRCA2	mock	homology
HR27	15	12258328	DEL	2.14	TGA	-	22	0.455	0.941	PALB2	mock	repeat
HR11	17	3378728	DEL	2.18	G	-	25	0.28	1	RAD51C	mock	no
HR12	17	3774285	DEL	3.12	TTGGTTGA	-	19	0.474	1	RAD51C	mock	no
HR8	18	2035259	DEL	2.15	TGATTTAG	-	28	0.25	1	BRCA1	mock	homology
HR7	18	2502133	DEL	2.22	T	-	14	0.286	1	BRCA1	mock	repeat
HR14	18	3418835	DEL	2.18	A	-	25	0.28	0.958	XRCC2	mock	repeat
HR34	18	8057831	DEL	4.26	AATTCC	-	27	0.407	0.966	RAD54	mock	homology
HR27	19	1904626	DEL	2.42	CTGCAAGGAGCCA	-	24	0.417	1	PALB2	mock	homology
HR24	19	2331517	DEL	2.35	AATA	-	28	0.464	1	BRCA2	mock	homology
HR28	19	6546338	DEL	5.73	G	-	25	0.6	1	PALB2	mock	repeat
HR15	2	6728953	DEL	3.47	CA	-	23	0.478	0.96	XRCC2	mock	repeat
HR11	2	11279575	DEL	2.75	A	-	15	0.333	1	RAD51C	mock	repeat
HR27	2	11606760	DEL	5.63	G	-	40	0.475	1	PALB2	mock	no
HR22	2	12573451	DEL	4.66	TGCT	-	25	0.4	1	BRCA2	mock	homology
HR23	2	13142381	DEL	4.69	GCGCAGG	-	17	0.588	1	BRCA2	mock	homology
HR28	2	14624564	DEL	3.79	GTTTGGCA	-	34	0.382	1	PALB2	mock	homology
HR12	2	18023198	DEL	3.56	G	-	41	0.22	1	RAD51C	mock	repeat
HR11	2	19728475	DEL	4.35	TAGT	-	33	0.333	1	RAD51C	mock	repeat
HR26	2	20931200	DEL	3.03	A	-	28	0.286	0.967	PALB2	mock	repeat
HR14	2	25337746	DEL	1.94	T	-	28	0.214	1	XRCC2	mock	repeat
HR23	2	25942813	DEL	3.07	ATAT	-	18	0.278	1	BRCA2	mock	homology
HR24	2	27287064	DEL	4.34	CCACTAT	-	13	0.538	0.974	BRCA2	mock	homology
HR11	2	27784486	DEL	2.25	G	-	10	0.3	1	RAD51C	mock	repeat
HR12	2	31669160	DEL	2.66	TTCTCAATAAAAACCAACCTCAAATG	-	27	0.259	0.966	RAD51C	mock	homology
HR12	2	34976697	DEL	6.15	G	-	36	0.417	1	RAD51C	mock	no
HR14	2	35946578	DEL	3.65	G	-	35	0.429	1	XRCC2	mock	no
HR22	2	38012289	DEL	3.9	A	-	28	0.357	1	BRCA2	mock	repeat
HR14	2	38497928	DEL	2.5	T	-	36	0.25	0.975	XRCC2	mock	repeat
HR19	2	39672872	DEL	3.91	AG	-	25	0.32	1	XRCC3	mock	repeat
HR27	2	42143427	DEL	4.37	ACA	-	35	0.371	1	PALB2	mock	homology
HR22	2	43959830	DEL	2.54	GTGAGA	-	34	0.265	0.977	BRCA2	mock	homology
HR14	2	44585147	DEL	2.33	G	-	48	0.354	0.952	XRCC2	mock	no
HR28	2	46799921	DEL	4.07	G	-	50	0.36	0.964	PALB2	mock	no
HR35	2	54396106	DEL	5.1	ACTTTGAG	-	29	0.379	1	RAD54	mock	homology
HR22	2	57297255	DEL	3.76	TTAACT	-	40	0.25	0.977	BRCA2	mock	homology
HR23	2	58738918	DEL	3.75	TCAC	-	24	0.375	0.966	BRCA2	mock	repeat
HR23	2	58765088	DEL	6.08	TGCG	-	52	0.385	1	BRCA2	mock	homology
HR19	2	59457047	DEL	2.5	CTC	-	29	0.276	1	XRCC3	mock	repeat
HR27	2	62502149	DEL	5.65	CATTTTGCC	-	43	0.395	0.974	PALB2	mock	homology
HR23	2	67013493	DEL	3.23	ACC	-	36	0.306	0.976	BRCA2	mock	no
HR10	2	68680395	DEL	2.44	G	-	27	0.222	1	RAD51C	mock	no
HR22	2	72916905	DEL	1.97	ATCCCTCTCTC	-	40	0.225	0.971	BRCA2	mock	homology
HR8	2	73361055	DEL	2.83	T	-	35	0.257	1	BRCA1	mock	repeat
HR23	2	81621735	DEL	3.73	CTAT	-	34	0.324	1	BRCA2	mock	homology
HR23	2	87460312	DEL	2.99	GGGT	-	27	0.259	1	BRCA2	mock	no
HR16	2	93271810	DEL	4.87	A	-	46	0.435	0.971	XRCC2	mock	repeat
HR26	2	93320599	DEL	2.18	G	-	40	0.25	0.958	PALB2	mock	repeat
HR22	2	95525709	DEL	4.3	A	-	32	0.344	1	BRCA2	mock	repeat
HR15	2	95642107	DEL	2.3	ATTTCTTAAAGGT	-	9	0.444	1	XRCC2	mock	homology
HR28	2	98870810	DEL	3.42	A	-	32	0.281	1	PALB2	mock	repeat
HR18	2	99899056	DEL	8.8	T	-	27	0.593	1	XRCC3	mock	repeat
HR22	2	101042127	DEL	2.63	AATGCA	-	40	0.275	0.972	BRCA2	mock	homology
HR11	2	104567960	DEL	4.35	TGT	-	30	0.367	1	RAD51C	mock	repeat
HR16	2	106210817	DEL	3.13	G	-	22	0.273	1	XRCC2	mock	no
HR34	2	106584203	DEL	2.82	G	-	25	0.48	0.95	RAD54	mock	no
HR16	2	109547830	DEL	3.96	AGA	-	30	0.4	1	XRCC2	mock	no
HR23	2	110068981	DEL	2.82	AATTA	-	36	0.25	1	BRCA2	mock	homology
HR19	2	111916761	DEL	3.68	T	-	45	0.244	0.983	XRCC3	mock	no
HR19	2	113061029	DEL	3.71	A	-	28	0.393	1	XRCC3	mock	no
HR22	2	114011547	DEL	3.05	GTGAAG	-	50	0.28	0.964	BRCA2	mock	no
HR24	2	114032340	DEL	3.37	CACAGCTA	-	32	0.312	1	BRCA2	mock	no
HR18	2	120799418	DEL	2.92	T	-	28	0.25	1	XRCC3	mock	no
HR26	2	122068977	DEL	6.53	G	-	33	0.576	1	PALB2	mock	no
HR15	2	126576181	DEL	4.92	T	-	38	0.421	1	XRCC2	mock	no
HR8	2	127121379	DEL	2.58	A	-	43	0.233	1	BRCA1	mock	repeat
HR16	2	133997635	DEL	2.13	G	-	7	0.286	1	XRCC2	mock	repeat
HR35	2	135960383	DEL	4.87	C	-	36	0.361	0.98	RAD54	mock	no
HR23	2	137149701	DEL	4.19	GGGACAGT	-	38	0.342	1	BRCA2	mock	homology
HR8	2	137212920	DEL	3.14	G	-	31	0.226	0.977	BRCA1	mock	repeat
HR26	2	139197974	DEL	4.71	C	-	31	0.355	1	PALB2	mock	repeat
HR3	2	139318375	DEL	2.62	G	-	38	0.447	1	WT	mock	no
HR2	2	141319357	DEL	4.57	TTT	-	43	0.326	1	WT	mock	no
HR31	2	142857657	DEL	2.87	AAAACAAAACCT	-	14	0.357	1	RAD52	mock	no
HR14	2	143216110	DEL	2.43	A	-	25	0.24	0.978	XRCC2	mock	repeat
HR8	2	143363708	DEL	2.63	TA	-	24	0.25	1	BRCA1	mock	no
HR14	2	146729677	DEL	3.67	CGGA	-	25	0.32	1	XRCC2	mock	no
HR26	20	2438218	DEL	6.6	A	-	46	0.5	0.974	PALB2	mock	no
HR12	20	3082266	DEL	3.18	C	-	21	0.429	0.963	RAD51C	mock	no
HR10	20	4933989	DEL	3.13	TGT	-	29	0.379	1	RAD51C	mock	repeat
HR22	20	5124707	DEL	6.28	ATTT	-	30	0.6	0.962	BRCA2	mock	homology
HR14	20	6990690	DEL	2.15	C	-	37	0.324	1	XRCC2	mock	no
HR22	20	10831848	DEL	2.56	G	-	8	0.25	0.989	BRCA2	mock	repeat
HR23	20	11893210	DEL	2.59	TCTTTTTAAAG	-	23	0.348	1	BRCA2	mock	homology
HR23	21	551315	DEL	9.47	AGAAGCATATCC	-	13	1	1	BRCA2	mock	homology
HR10	21	6188872	DEL	2.18	GAG	-	36	0.306	1	RAD51C	mock	homology
HR24	23	867429	DEL	3.83	TGGATTTTATC	-	33	0.394	1	BRCA2	mock	homology
HR31	23	4717321	DEL	4.75	C	-	30	0.467	0.962	RAD52	mock	repeat
HR23	23	5515427	DEL	4.67	G	-	43	0.419	1	BRCA2	mock	repeat
HR26	23	5569870	DEL	2.87	GAACAGT	-	36	0.361	1	PALB2	mock	homology
HR23	24	2981743	DEL	4.73	TTCCAGGATA	-	63	0.286	0.982	BRCA2	mock	no
HR23	24	3685328	DEL	4.74	G	-	75	0.28	0.983	BRCA2	mock	repeat
HR11	24	4924862	DEL	3.25	GTCATTAGCA	-	31	0.323	1	RAD51C	mock	homology
HR7	24	5058072	DEL	4.24	A	-	31	0.355	1	BRCA1	mock	no
HR20	24	5821731	DEL	5.28	T	-	59	0.305	1	XRCC3	mock	repeat
HR6	26	3325921	DEL	3.13	C	-	23	0.391	1	BRCA1	mock	repeat
HR18	26	3364803	DEL	3.95	GAG	-	20	0.55	1	XRCC3	mock	repeat
HR8	27	1451198	DEL	3.73	C	-	14	0.429	1	BRCA1	mock	no
HR28	27	3110499	DEL	5.82	GAGGCT	-	22	0.409	0.981	PALB2	mock	homology
HR26	28	3469439	DEL	3.32	G	-	15	0.4	1	PALB2	mock	repeat
HR16	28	3545064	DEL	2.77	G	-	13	0.385	1	XRCC2	mock	no
HR10	3	12203781	DEL	3.6	GA	-	17	0.412	1	RAD51C	mock	repeat
HR11	3	14303174	DEL	3.11	C	-	15	0.533	0.952	RAD51C	mock	no
HR24	3	16200651	DEL	3.48	TAC	-	31	0.516	0.933	BRCA2	mock	homology
HR24	3	19378501	DEL	3.11	TGCTTTTCTTGAGTAAATAGTCCCATTGCATCTCATTCAGACA	-	23	0.348	1	BRCA2	mock	homology
HR38	3	25966214	DEL	3.8	G	-	24	0.458	1	ATM	mock	repeat
HR28	3	28460131	DEL	3.05	AGTATAGTTTTCC	-	16	0.375	1	PALB2	mock	homology
HR6	3	28605770	DEL	2.83	AATGTGAGGAATTC	-	13	0.385	1	BRCA1	mock	homology
HR20	3	29883926	DEL	3.91	CACATGCCAGTACCCCA	-	21	0.524	1	XRCC3	mock	homology
HR14	3	31254260	DEL	3.31	AAAAGAAAGGC	-	19	0.421	1	XRCC2	mock	homology
HR22	3	32057495	DEL	3.59	G	-	26	0.5	1	BRCA2	mock	repeat
HR24	3	32463705	DEL	5.33	C	-	23	0.565	1	BRCA2	mock	no
HR43	3	36037650	DEL	2.84	G	-	17	0.353	1	CHK2	mock	repeat
HR24	3	39908599	DEL	6.03	TTAC	-	26	0.577	1	BRCA2	mock	homology
HR14	3	42553573	DEL	2.97	AA	-	15	0.4	1	XRCC2	mock	homology
HR14	3	42908939	DEL	2.43	GTA	-	20	0.3	1	XRCC2	mock	homology
HR19	3	44897464	DEL	3.35	GCTG	-	18	0.444	1	XRCC3	mock	homology
HR24	3	47369248	DEL	5.14	AAAGAAATAATTT	-	23	0.522	1	BRCA2	mock	homology
HR27	3	49532991	DEL	3.61	C	-	26	0.346	1	PALB2	mock	no
HR20	3	51537096	DEL	3.94	T	-	29	0.517	1	XRCC3	mock	repeat
HR28	3	55802314	DEL	4.58	GAACTCA	-	27	0.481	1	PALB2	mock	homology
HR12	3	57349932	DEL	3.63	A	-	15	0.4	0.97	RAD51C	mock	repeat
HR14	3	61290011	DEL	2.83	A	-	13	0.385	1	XRCC2	mock	repeat
HR15	3	62109568	DEL	5.92	T	-	24	0.625	1	XRCC2	mock	repeat
HR14	3	67940255	DEL	3.08	TTAAT	-	31	0.355	1	XRCC2	mock	homology
HR19	3	74429632	DEL	2.45	A	-	13	0.308	0.966	XRCC3	mock	repeat
HR24	3	79680942	DEL	8.85	TAC	-	13	0.923	1	BRCA2	mock	homology
HR26	3	85839718	DEL	5.5	G	-	34	0.471	1	PALB2	mock	no
HR27	3	90333426	DEL	3.61	TATTTTCAATGGGTTG	-	23	0.391	1	PALB2	mock	homology
HR31	3	91971512	DEL	4.06	G	-	8	0.625	1	RAD52	mock	no
HR34	3	92017543	DEL	5.07	AT	-	5	0.8	1	RAD54	mock	repeat
HR35	3	92033820	DEL	3.34	C	-	10	0.6	1	RAD54	mock	repeat
HR20	3	94150360	DEL	3.78	CAGTGCAC	-	10	0.7	0.952	XRCC3	mock	homology
HR22	3	95202101	DEL	5.59	ATGCTTC	-	49	0.469	0.971	BRCA2	mock	homology
HR6	3	95518127	DEL	2.7	G	-	33	0.212	1	BRCA1	mock	no
HR15	3	95892090	DEL	3.2	T	-	17	0.412	1	XRCC2	mock	repeat
HR22	3	97668553	DEL	4.48	GC	-	26	0.538	1	BRCA2	mock	homology
HR23	3	103894527	DEL	2.88	CA	-	34	0.559	1	BRCA2	mock	no
HR27	3	105168256	DEL	4.06	A	-	21	0.429	1	PALB2	mock	repeat
HR15	3	107038405	DEL	4.79	G	-	39	0.513	1	XRCC2	mock	no
HR12	3	109355329	DEL	4.54	TTT	-	27	0.407	1	RAD51C	mock	no
HR7	3	110247301	DEL	3.07	AACTGAGGAGA	-	16	0.438	1	BRCA1	mock	homology
HR32	4	1461281	DEL	4.37	GGGAGACTAT	-	25	0.48	0.962	RAD52	mock	repeat
HR28	4	3996010	DEL	3.65	ATGTT	-	25	0.48	1	PALB2	mock	homology
HR26	4	6223940	DEL	4.18	GCAGAACACTAAATGTGTC	-	24	0.542	1	PALB2	mock	no
HR36	4	7467235	DEL	2.5	T	-	20	0.3	1	RAD54	mock	repeat
HR22	4	7675122	DEL	3.35	A	-	25	0.36	0.972	BRCA2	mock	no
HR19	4	7684526	DEL	2.87	A	-	14	0.429	1	XRCC3	mock	repeat
HR24	4	8262037	DEL	2.51	GTTTGAGTCAGTT	-	20	0.45	1	BRCA2	mock	homology
HR16	4	12735302	DEL	6.78	CA	-	18	0.722	1	XRCC2	mock	repeat
HR30	4	17271371	DEL	2.76	GA	-	21	0.381	1	RAD52	mock	repeat
HR27	4	19555965	DEL	3.72	C	-	27	0.407	1	PALB2	mock	no
HR26	4	21454939	DEL	5.27	TGC	-	36	0.5	1	PALB2	mock	homology
HR15	4	21547338	DEL	3.08	T	-	12	0.583	1	XRCC2	mock	repeat
HR6	4	23490588	DEL	4.57	T	-	13	0.538	1	BRCA1	mock	no
HR19	4	25016863	DEL	2.69	A	-	18	0.333	0.958	XRCC3	mock	no
HR16	4	26663920	DEL	1.93	CT	-	17	0.353	1	XRCC2	mock	repeat
HR24	4	26926903	DEL	6.45	A	-	13	0.769	0.955	BRCA2	mock	repeat
HR22	4	28169705	DEL	3.07	C	-	16	0.438	1	BRCA2	mock	repeat
HR26	4	36062716	DEL	2.32	T	-	19	0.421	0.95	PALB2	mock	no
HR35	4	41347547	DEL	3	T	-	20	0.35	1	RAD54	mock	repeat
HR14	4	42889097	DEL	2.81	A	-	9	0.444	1	XRCC2	mock	repeat
HR7	4	45490162	DEL	4.12	CTCCTCAGTACTGAC	-	28	0.429	1	BRCA1	mock	homology
HR23	4	45724241	DEL	5.19	CATCA	-	33	0.455	0.967	BRCA2	mock	homology
HR11	4	46689415	DEL	7.34	CTCAGGCATGAGGGCGGAACG	-	20	0.65	1	RAD51C	mock	homology
HR44	4	51361167	DEL	4.35	TTAGTCACTTTCTTTCTCAAAATGGCCA	-	17	0.529	1	CHK2	mock	no
HR6	4	53422425	DEL	5.65	A	-	20	0.55	0.968	BRCA1	mock	repeat
HR20	4	58545958	DEL	2.79	ATGTCTGGAGCAC	-	37	0.459	0.95	XRCC3	mock	homology
HR24	4	58578326	DEL	5.89	C	-	36	0.5	0.967	BRCA2	mock	no
HR18	4	58829845	DEL	2.95	ATAAATTATTGCAGAAGGTTTG	-	14	0.429	1	XRCC3	mock	homology
HR27	4	61015210	DEL	2.24	CTTTGTCAT	-	18	0.278	1	PALB2	mock	homology
HR26	4	61907271	DEL	3.35	AC	-	25	0.32	0.968	PALB2	mock	no
HR11	4	62332382	DEL	2.2	T	-	15	0.333	0.947	RAD51C	mock	repeat
HR16	4	71507042	DEL	3.39	A	-	15	0.533	1	XRCC2	mock	repeat
HR28	4	73622231	DEL	3.45	CTGCTGCTCTAACAGCAG	-	24	0.333	1	PALB2	mock	homology
HR6	4	74231429	DEL	2.4	CTCTTTTTGG	-	19	0.368	1	BRCA1	mock	no
HR26	4	75008938	DEL	5.92	CAA	-	23	0.609	1	PALB2	mock	repeat
HR23	4	75266217	DEL	2.18	ATA	-	25	0.28	1	BRCA2	mock	repeat
HR11	4	79206247	DEL	3.48	T	-	14	0.429	1	RAD51C	mock	repeat
HR23	4	80206822	DEL	2.6	TATCAT	-	18	0.278	0.968	BRCA2	mock	homology
HR8	4	80236963	DEL	2.24	A	-	18	0.278	1	BRCA1	mock	no
HR28	4	81303762	DEL	4.88	CTTTAATA	-	24	0.417	1	PALB2	mock	homology
HR32	4	82506152	DEL	2.52	ATTACTAAAATCT	-	15	0.333	0.958	RAD52	mock	homology
HR23	4	83256101	DEL	3.27	AGC	-	23	0.478	1	BRCA2	mock	no
HR15	4	87105633	DEL	3.22	ACTCCTTGT	-	15	0.467	1	XRCC2	mock	homology
HR26	4	87417631	DEL	6.21	CCT	-	32	0.531	1	PALB2	mock	no
HR7	5	1958032	DEL	2.99	ATTTTGTACT	-	18	0.389	1	BRCA1	mock	homology
HR6	5	7235909	DEL	3.6	GCGGCAC	-	25	0.52	1	BRCA1	mock	homology
HR8	5	12687688	DEL	2.91	AG	-	23	0.304	0.964	BRCA1	mock	repeat
HR26	5	17410786	DEL	4.19	CAGCTAA	-	19	0.474	1	PALB2	mock	homology
HR26	5	18080955	DEL	2.96	TC	-	34	0.353	1	PALB2	mock	repeat
HR28	5	21723043	DEL	3.75	TTTCCTCT	-	32	0.438	1	PALB2	mock	homology
HR14	5	21736192	DEL	5.74	T	-	15	0.6	1	XRCC2	mock	repeat
HR28	5	22009223	DEL	4.57	TGA	-	21	0.476	0.964	PALB2	mock	homology
HR12	5	23543767	DEL	2.13	CTGGAGAGGTAG	-	32	0.219	0.966	RAD51C	mock	homology
HR27	5	27954186	DEL	4.61	GTA	-	30	0.4	1	PALB2	mock	homology
HR24	5	28859052	DEL	3.4	T	-	19	0.368	1	BRCA2	mock	no
HR22	5	28888571	DEL	3.32	TATTTTTAAAAGAATATTTTAAAG	-	40	0.3	1	BRCA2	mock	homology
HR24	5	29487793	DEL	2.6	ATATGTTT	-	11	0.364	1	BRCA2	mock	homology
HR39	5	29558799	DEL	4.58	TATG	-	8	0.875	0.95	ATM	mock	homology
HR20	5	30974164	DEL	1.95	T	-	7	0.286	0.974	XRCC3	mock	repeat
HR3	5	42744809	DEL	3.98	ACAA	-	28	0.464	1	WT	mock	repeat
HR23	5	42763876	DEL	2.83	CAAAG	-	11	0.364	1	BRCA2	mock	homology
HR7	5	45866221	DEL	1.93	CATGCATGGC	-	19	0.211	1	BRCA1	mock	homology
HR10	5	46139170	DEL	2.65	TC	-	10	0.4	1	RAD51C	mock	homology
HR6	5	48614704	DEL	2.31	A	-	14	0.286	0.964	BRCA1	mock	no
HR14	5	51877421	DEL	5.16	G	-	24	0.625	1	XRCC2	mock	no
HR23	5	53126421	DEL	3.63	ACCT	-	26	0.423	1	BRCA2	mock	homology
HR18	5	54569915	DEL	3.29	T	-	22	0.364	1	XRCC3	mock	no
HR14	6	871786	DEL	3.85	C	-	21	0.619	0.944	XRCC2	mock	repeat
HR10	6	946977	DEL	1.98	A	-	14	0.429	1	RAD51C	mock	no
HR23	6	7811923	DEL	6.91	CA	-	30	0.633	0.969	BRCA2	mock	no
HR26	6	14169242	DEL	4.56	G	-	25	0.52	1	PALB2	mock	no
HR16	6	18321387	DEL	3.04	T	-	25	0.28	1	XRCC2	mock	repeat
HR12	6	20033579	DEL	3.52	C	-	29	0.414	1	RAD51C	mock	repeat
HR6	6	20426513	DEL	5.28	C	-	16	0.5	1	BRCA1	mock	no
HR14	6	20853911	DEL	5.7	A	-	24	0.583	0.939	XRCC2	mock	repeat
HR16	6	23371799	DEL	5.05	G	-	19	0.526	1	XRCC2	mock	no
HR11	6	25883504	DEL	3.65	T	-	35	0.457	0.96	RAD51C	mock	repeat
HR19	7	2179894	DEL	3.31	T	-	22	0.5	1	XRCC3	mock	no
HR38	7	8467938	DEL	5.08	C	-	13	0.615	1	ATM	mock	repeat
HR24	7	9963140	DEL	3.25	CAGG	-	31	0.323	1	BRCA2	mock	homology
HR18	7	10569651	DEL	5.42	G	-	21	0.571	1	XRCC3	mock	repeat
HR24	7	11886370	DEL	3.58	AATTGCACCAGACCACCGATCT	-	21	0.429	1	BRCA2	mock	homology
HR3	7	17346826	DEL	4.51	ACTCACTCAG	-	21	0.524	1	WT	mock	no
HR22	7	20109120	DEL	4.36	TAATCTATTTAAGTT	-	29	0.586	0.952	BRCA2	mock	homology
HR15	7	22314542	DEL	2.56	C	-	31	0.29	0.971	XRCC2	mock	no
HR7	7	23746277	DEL	3.58	A	-	24	0.375	1	BRCA1	mock	repeat
HR19	7	26862296	DEL	4.67	CAACATACGA	-	13	0.615	1	XRCC3	mock	homology
HR27	7	27737588	DEL	3.32	C	-	21	0.524	1	PALB2	mock	repeat
HR24	7	28365845	DEL	3.23	TTT	-	13	0.385	1	BRCA2	mock	no
HR26	7	31439127	DEL	3.98	AGAGG	-	16	0.5	1	PALB2	mock	homology
HR34	8	3902713	DEL	4.8	GATGCAGGGCGTGCAGGGCGCAGGGCGCACGGCTGTGCAGCTGTGTATGT	-	49	0.429	0.964	RAD54	mock	homology
HR22	8	5735217	DEL	3.12	ACCAGCAC	-	15	0.4	1	BRCA2	mock	homology
HR27	8	6923369	DEL	3.71	TGCAG	-	34	0.471	1	PALB2	mock	homology
HR10	8	10128451	DEL	4.85	A	-	28	0.536	1	RAD51C	mock	no
HR10	8	12887154	DEL	5.08	G	-	34	0.471	0.964	RAD51C	mock	no
HR23	8	13276026	DEL	3.7	CTTAGGAAAG	-	35	0.4	1	BRCA2	mock	homology
HR15	8	17595488	DEL	6.12	G	-	25	0.56	1	XRCC2	mock	no
HR15	8	18235876	DEL	4.95	G	-	23	0.565	1	XRCC2	mock	repeat
HR22	8	19579486	DEL	2.35	AAG	-	25	0.44	1	BRCA2	mock	no
HR22	8	19593125	DEL	4.48	GTGGAA	-	28	0.464	1	BRCA2	mock	homology
HR22	8	20600818	DEL	3.02	CTGAAGAGAC	-	15	0.467	1	BRCA2	mock	homology
HR12	9	44097	DEL	2.2	TT	-	22	0.318	1	RAD51C	mock	no
HR24	9	5031287	DEL	7.4	T	-	33	0.576	1	BRCA2	mock	no
HR22	9	5166885	DEL	2.69	TTCTATGTAAAACATA	-	50	0.28	0.971	BRCA2	mock	homology
HR15	9	7946509	DEL	4.35	T	-	28	0.536	1	XRCC2	mock	no
HR22	9	9168757	DEL	3.05	TTGG	-	29	0.379	1	BRCA2	mock	homology
HR26	9	10292827	DEL	3.17	CTTAACTTCAGAAAGCAGCT	-	27	0.407	1	PALB2	mock	homology
HR7	9	12583164	DEL	2.16	C	-	23	0.304	1	BRCA1	mock	repeat
HR20	9	21236265	DEL	2.2	T	-	22	0.318	1	XRCC3	mock	no
HR15	Z	978054	DEL	3.47	C	-	20	0.6	1	XRCC2	mock	repeat
HR39	Z	2646792	DEL	3.18	GCTGAACAAGTTTGACTTAAGATACCTCCACTGAGAAAACAGA	-	8	0.625	1	ATM	mock	homology
HR8	Z	5655158	DEL	2.09	C	-	15	0.667	1	BRCA1	mock	no
HR26	Z	7396357	DEL	4.45	TG	-	12	0.917	1	PALB2	mock	no
HR6	Z	17752986	DEL	5.27	T	-	10	1	1	BRCA1	mock	repeat
HR15	Z	24725629	DEL	6.36	A	-	13	1	1	XRCC2	mock	repeat
HR8	Z	29848970	DEL	3.69	T	-	11	0.818	1	BRCA1	mock	no
HR24	Z	31885070	DEL	8.93	C	-	19	1	0.941	BRCA2	mock	no
HR34	Z	51754329	DEL	5.52	GTT	-	13	0.846	1	RAD54	mock	repeat
HR18	Z	59204852	DEL	6.74	G	-	10	1	0.95	XRCC3	mock	no
HR24	Z	62266506	DEL	6.42	A	-	9	1	1	BRCA2	mock	repeat
HR24	Z	63717182	DEL	9.57	A	-	19	1	1	BRCA2	mock	no
HR15	Z	73117235	DEL	6.11	G	-	10	1	1	XRCC2	mock	no
HR24	Z	79431677	DEL	4.28	ACATTATTATT	-	18	0.833	1	BRCA2	mock	homology

## Sheet: Table S4
Summary of all genetic alterations found in the cell line samples used in this study
			Total unique mutations (IsoMut)			Deletions by sequence context			Structural variations as classified by CREST				SNVs detailed by triplet spectrum
Sample_name	Cell_line	Treatment	SNVs_all	Insertions	Deletions_all	Deletion_homology	Deletion_nonhomology	Deletion_repeat	CREST_CTX	CREST_DEL	CREST_INS	CREST_ITX	A[C>A]A	A[C>A]C	A[C>A]G	A[C>A]T	C[C>A]A	C[C>A]C	C[C>A]G	C[C>A]T	G[C>A]A	G[C>A]C	G[C>A]G	G[C>A]T	T[C>A]A	T[C>A]C	T[C>A]G	T[C>A]T	A[C>G]A	A[C>G]C	A[C>G]G	A[C>G]T	C[C>G]A	C[C>G]C	C[C>G]G	C[C>G]T	G[C>G]A	G[C>G]C	G[C>G]G	G[C>G]T	T[C>G]A	T[C>G]C	T[C>G]G	T[C>G]T	A[C>T]A	A[C>T]C	A[C>T]G	A[C>T]T	C[C>T]A
HR1	WT	starting clone	1	0	0	0	0	0	0	0	0	0	0	0	0	0	0	0	0	0	0	0	0	0	0	0	0	0	0	0	0	0	0	0	0	0	0	0	0	0	0	0	0	0	0	0	0	0	0
HR2	WT	mock	57	4	3	0	1	2	0	1	0	0	2	0	0	3	1	0	0	0	0	1	0	1	1	0	0	1	0	0	0	0	0	0	0	0	1	0	0	0	1	0	0	0	0	0	3	1	2
HR3	WT	mock	60	4	3	0	2	1	0	0	0	0	3	2	0	1	0	0	1	1	2	0	0	2	2	0	0	2	0	0	0	0	1	0	0	0	0	1	0	0	0	0	0	0	1	0	1	1	1
HR4	WT	mock	65	3	0	0	0	0	0	0	0	0	2	0	0	0	3	1	0	3	5	0	0	3	1	0	0	3	0	0	0	0	0	0	0	0	0	0	1	0	1	0	0	1	4	0	5	2	0
HR5	BRCA1	starting clone	0	0	0	0	0	0	0	0	0	0	0	0	0	0	0	0	0	0	0	0	0	0	0	0	0	0	0	0	0	0	0	0	0	0	0	0	0	0	0	0	0	0	0	0	0	0	0
HR6	BRCA1	mock	479	7	14	4	6	4	0	0	0	1	17	5	1	8	5	0	1	7	5	5	0	7	6	3	1	7	5	6	1	7	6	3	0	5	4	2	0	10	7	3	0	8	13	8	5	5	7
HR7	BRCA1	mock	526	7	11	5	3	3	0	0	0	0	14	9	2	8	5	8	0	9	10	4	0	6	10	3	1	8	6	4	2	13	4	3	2	7	7	4	1	5	6	1	1	3	13	2	4	8	0
HR8	BRCA1	mock	232	4	11	2	5	4	0	0	1	0	9	3	0	4	2	2	0	4	2	1	1	5	3	4	0	2	8	4	0	5	2	3	0	1	2	1	1	2	3	2	0	4	4	3	2	1	3
HR9	RAD51C	starting clone	4	0	0	0	0	0	0	0	0	0	0	0	0	0	0	0	0	0	0	0	0	0	0	0	0	1	0	0	0	0	0	0	0	0	0	0	0	1	1	0	0	0	0	0	0	0	0
HR10	RAD51C	mock	422	5	12	3	6	3	0	5	0	0	19	2	0	7	12	7	0	6	3	2	1	7	9	7	0	8	13	7	0	10	6	2	3	5	2	3	2	5	5	1	1	8	5	6	2	7	2
HR11	RAD51C	mock	444	5	13	2	4	7	1	4	0	0	13	5	0	9	6	6	2	8	8	5	0	5	5	6	0	7	8	3	2	8	10	1	0	2	5	3	0	4	5	4	0	9	10	6	5	3	6
HR12	RAD51C	mock	419	3	15	6	5	4	1	4	0	0	6	5	1	11	5	6	1	3	12	5	1	15	7	5	2	14	10	1	0	5	6	2	0	1	0	0	0	2	6	8	0	4	4	2	2	13	2
HR13	XRCC2	starting clone	0	0	1	0	0	1	0	0	0	0	0	0	0	0	0	0	0	0	0	0	0	0	0	0	0	0	0	0	0	0	0	0	0	0	0	0	0	0	0	0	0	0	0	0	0	0	0
HR14	XRCC2	mock	543	17	28	9	7	12	0	3	0	0	13	3	1	9	7	4	1	7	9	5	0	16	10	7	3	17	9	6	0	5	3	2	0	6	6	5	0	5	9	5	0	8	12	6	4	8	4
HR15	XRCC2	mock	501	9	19	4	7	8	0	6	0	0	12	5	1	12	6	8	1	10	5	4	1	11	4	5	0	13	13	6	0	7	1	3	1	4	9	5	1	12	4	4	0	12	7	4	6	6	5
HR16	XRCC2	mock	494	4	13	0	6	7	1	3	0	0	3	4	2	13	3	4	2	6	13	6	0	5	4	6	0	16	13	6	2	8	6	1	1	6	4	2	0	9	10	7	0	6	13	9	4	7	9
HR17	XRCC3	starting clone	3	0	0	0	0	0	0	0	0	0	0	0	0	0	0	0	0	0	0	0	0	0	0	0	0	0	0	0	0	0	0	0	0	0	0	0	0	0	0	0	0	0	0	0	0	0	0
HR18	XRCC3	mock	371	4	12	2	4	6	1	3	0	1	5	2	1	6	1	2	0	6	3	6	0	4	10	12	0	10	10	4	0	7	4	1	0	4	4	3	0	2	10	4	0	12	6	3	2	7	5
HR19	XRCC3	mock	535	1	14	4	4	6	0	5	0	0	12	4	3	7	2	5	4	7	6	2	9	6	4	8	0	11	14	7	3	6	10	6	1	8	14	4	3	2	13	5	1	5	6	3	2	8	9
HR20	XRCC3	mock	376	4	13	5	3	5	0	3	0	0	13	3	2	11	7	3	0	5	5	1	0	9	8	6	0	4	11	1	1	5	3	4	0	8	7	3	0	5	5	3	0	4	8	3	1	4	5
HR21	BRCA2	starting clone	1	0	1	0	0	1	0	0	0	0	0	0	0	0	0	0	0	0	0	0	0	0	0	0	0	0	0	0	0	0	0	0	0	0	0	0	0	0	0	0	0	0	0	0	0	0	0
HR22	BRCA2	mock	411	12	31	17	7	7	2	12	2	0	14	7	1	7	1	5	0	6	9	6	0	6	4	7	1	10	10	11	3	4	3	2	0	4	3	2	0	7	8	1	1	3	8	2	5	4	3
HR23	BRCA2	mock	442	5	41	20	11	10	0	6	0	0	14	10	3	11	8	9	0	7	6	3	0	9	4	8	0	9	5	2	1	11	2	3	0	2	6	2	0	3	0	3	0	14	11	1	1	12	8
HR24	BRCA2	mock	457	9	35	20	10	5	0	8	0	2	12	7	0	10	1	6	1	3	13	5	1	6	7	8	1	17	16	2	3	10	3	2	0	4	7	2	0	8	5	6	0	7	8	6	4	7	2
HR25	PALB2	starting clone	0	0	0	0	0	0	0	0	0	0	0	0	0	0	0	0	0	0	0	0	0	0	0	0	0	0	0	0	0	0	0	0	0	0	0	0	0	0	0	0	0	0	0	0	0	0	0
HR26	PALB2	mock	506	10	32	11	15	6	1	8	0	0	17	5	2	11	14	7	1	9	12	4	1	12	9	9	0	10	7	4	3	8	3	2	0	1	8	2	3	5	6	3	0	5	11	5	2	9	7
HR27	PALB2	mock	497	9	19	13	3	3	0	16	0	3	17	8	3	13	8	4	0	4	8	2	0	4	14	7	1	10	6	5	1	5	3	1	2	2	6	2	1	6	2	10	2	11	22	3	0	8	9
HR28	PALB2	mock	516	10	21	14	3	4	1	5	0	3	19	7	0	17	6	6	1	8	8	2	0	11	6	6	1	11	12	6	2	6	7	1	0	4	4	3	0	10	6	4	3	9	13	4	7	6	5
HR29	RAD52	starting clone	1	0	0	0	0	0	0	0	0	0	0	0	0	0	0	0	0	0	0	0	0	0	1	0	0	0	0	0	0	0	0	0	0	0	0	0	0	0	0	0	0	0	0	0	0	0	0
HR30	RAD52	mock	51	5	2	0	0	2	0	0	0	0	4	3	0	1	1	0	0	1	6	1	1	5	1	0	0	0	1	0	0	0	0	0	0	1	0	1	0	0	0	1	0	0	1	0	3	0	4
HR31	RAD52	mock	33	3	3	0	2	1	0	0	0	0	0	0	1	2	1	0	0	0	3	0	1	0	3	0	0	0	0	1	0	0	1	0	0	1	0	0	0	0	0	0	0	0	0	0	0	1	1
HR32	RAD52	mock	51	2	2	1	0	1	0	0	0	0	0	1	0	1	2	1	0	3	2	1	0	1	3	1	0	2	0	0	0	1	1	0	0	0	0	0	0	0	0	0	0	0	1	0	1	1	0
HR33	RAD54	starting clone	1	0	0	0	0	0	0	0	0	0	0	0	0	0	0	0	0	0	0	0	0	0	0	0	0	0	0	0	0	0	0	0	0	0	0	0	0	0	0	0	0	0	0	0	0	0	0
HR34	RAD54	mock	218	4	8	2	2	4	0	0	0	0	6	5	1	4	3	2	0	5	0	3	0	5	6	5	1	8	7	3	1	2	3	0	0	2	1	0	0	5	2	1	0	2	6	2	4	5	2
HR35	RAD54	mock	204	4	5	1	1	3	0	0	0	0	7	3	0	3	1	1	0	4	3	3	1	4	4	5	1	5	6	2	0	4	0	0	0	4	1	0	0	4	4	0	0	7	2	0	2	1	2
HR36	RAD54	mock	112	2	8	2	2	4	0	2	0	0	8	0	0	3	0	2	0	2	4	2	0	2	3	2	0	3	3	1	0	3	0	0	0	3	1	0	0	1	0	0	0	0	4	0	0	0	0
HR37	ATM	starting clone	1	1	0	0	0	0	0	0	0	0	0	0	0	0	0	0	0	0	0	0	0	0	0	0	0	0	0	0	0	0	0	0	0	0	0	0	0	0	0	0	0	0	0	0	0	0	0
HR38	ATM	mock	95	4	3	0	1	2	0	0	0	0	3	1	1	2	2	0	0	3	0	1	0	2	3	1	0	4	0	1	0	0	0	0	0	0	0	0	0	2	1	0	0	0	1	1	5	3	2
HR39	ATM	mock	91	2	4	2	0	2	0	0	0	0	1	0	1	3	1	0	1	2	2	2	0	4	4	1	0	4	1	0	0	0	0	0	0	1	0	0	0	2	0	0	0	0	2	1	3	0	0
HR40	ATM	mock	87	5	0	0	0	0	0	0	0	0	2	0	1	4	0	1	0	2	3	2	0	2	2	0	0	1	3	0	1	1	0	1	0	0	0	0	0	0	0	0	0	1	2	0	4	2	0
HR41	CHK2	starting clone	0	0	1	1	0	0	0	0	0	0	0	0	0	0	0	0	0	0	0	0	0	0	0	0	0	0	0	0	0	0	0	0	0	0	0	0	0	0	0	0	0	0	0	0	0	0	0
HR42	CHK2	mock	59	1	0	0	0	0	0	1	0	0	1	1	0	0	1	0	0	0	2	0	1	0	2	1	0	1	0	0	0	2	0	0	0	0	0	0	0	0	0	0	0	0	0	1	3	0	1
HR43	CHK2	mock	83	0	2	0	0	2	1	0	0	1	1	0	0	0	0	0	0	0	2	0	0	2	1	1	0	1	0	0	0	0	0	0	0	1	0	0	0	1	0	0	0	0	2	0	4	0	1
HR44	CHK2	mock	69	4	3	0	1	2	0	1	0	0	1	1	0	2	1	0	0	1	2	1	0	2	2	1	0	2	0	1	0	0	0	0	0	0	0	0	0	0	1	0	0	1	2	0	0	2	2
[truncated: 59 more columns]

## Sheet: Table S5
De novo SNV signatures identified in this study
SNV triplet	Signature HRD	Signature BG	Signature 'HRD'	Signature 'BG'
A[C>A]A	0.0287724	0.0268594	0.0288053	0.0270702
A[C>A]C	0.0113264	0.0131357	0.0115338	0.0121487
A[C>A]G	0.00252158	0.00471339	0.00279891	0.00343166
A[C>A]T	0.0205577	0.0246711	0.0206068	0.0238218
C[C>A]A	0.0107374	0.0183043	0.0111557	0.0156596
C[C>A]C	0.0121418	0.00376495	0.013327	0.00125091
C[C>A]G	0.00167546	0.00226137	0.00157071	0.00250936
C[C>A]T	0.0134494	0.0211349	0.0131285	0.0209109
G[C>A]A	0.0125472	0.0417314	0.0123461	0.037521
G[C>A]C	0.00829773	0.0116239	0.00780143	0.012707
G[C>A]G	0.00174458	0.00305999	0.00203702	0.00187475
G[C>A]T	0.015503	0.0326822	0.0126389	0.0392695
T[C>A]A	0.0130858	0.0335133	0.0131579	0.0298635
T[C>A]C	0.0162659	0.00560416	0.0164147	0.00689344
T[C>A]G	0.00169628	1.80799e-06	0.00177495	2.50978e-05
T[C>A]T	0.0222631	0.0273473	0.0211257	0.0302535
A[C>G]A	0.024963	0.00306749	0.0258778	0.00370388
A[C>G]C	0.0115504	0.00296806	0.0120579	0.00272608
A[C>G]G	0.00327061	0.000507874	0.00356345	2.4561e-06
A[C>G]T	0.0178315	0.00343032	0.0195946	1.44234e-05
C[C>G]A	0.0105141	0.00402409	0.0111509	0.0030058
C[C>G]C	0.00560888	5.63263e-06	0.0058936	1.43596e-06
C[C>G]G	0.00130501	1.48961e-06	0.00137119	7.0565e-07
C[C>G]T	0.0102954	0.00439173	0.0102765	0.00544015
G[C>G]A	0.0129822	0.00135191	0.0135668	0.00136424
G[C>G]C	0.00588135	0.00267354	0.00591139	0.00311011
G[C>G]G	0.00137856	0.00132485	0.0016355	0.000485494
G[C>G]T	0.0143566	0.00377682	0.0134066	0.00868025
T[C>G]A	0.0146852	0.00403817	0.0150638	0.00456629
T[C>G]C	0.00957157	0.00143051	0.00998625	0.00142109
T[C>G]G	0.00117449	1.78679e-06	0.00123395	1.30467e-06
T[C>G]T	0.0181798	0.00252339	0.0197348	4.00909e-06
A[C>T]A	0.0212072	0.0214233	0.0219045	0.0190849
A[C>T]C	0.0101775	0.00162352	0.00996148	0.0037653
A[C>T]G	0.0015434	0.0457252	1.749e-19	0.0434419
A[C>T]T	0.0145558	0.0165274	0.0150211	0.0146619
C[C>T]A	0.00981476	0.0183439	0.010339	0.0151885
C[C>T]C	0.0053837	0.0183262	0.00534029	0.0163079
C[C>T]G	0.00252214	0.0155753	0.0017655	0.0158934
C[C>T]T	0.00951337	0.00819144	0.00911923	0.00971353
G[C>T]A	0.0173706	0.0227323	0.0169888	0.0230975
G[C>T]C	0.0078281	0.0108634	0.00711296	0.0127176
G[C>T]G	0.000445556	0.0296547	0.00133235	0.0218484
G[C>T]T	0.0132021	0.0216213	0.0133066	0.0198703
T[C>T]A	0.014684	0.0165372	0.0148647	0.0156311
T[C>T]C	0.00969656	0.00851505	0.00905029	0.0108461
T[C>T]G	0.00386405	0.00238242	0.00391365	0.00246611
T[C>T]T	0.0108686	0.0155851	0.0107314	0.0152504
A[T>A]A	0.0115553	0.00403424	0.0131542	1.12642e-05
A[T>A]C	0.00677579	0.0163318	0.00699767	0.0140032
A[T>A]G	0.00872954	0.010369	0.00890978	0.0095001
A[T>A]T	0.00984756	0.0176641	0.00783889	0.0229906
C[T>A]A	0.0112469	0.0123802	0.0110994	0.012678
C[T>A]C	0.0126961	0.00471603	0.0125388	0.00656807
C[T>A]G	0.0191064	0.00518317	0.0196685	0.00565285
C[T>A]T	0.0198216	0.00655064	0.0204225	0.00678332
G[T>A]A	0.00688374	0.00501801	0.00743049	0.00352446
G[T>A]C	0.00579993	0.00246939	0.00581132	0.00298801
G[T>A]G	0.00886937	8.84039e-06	0.00883926	0.00158812
G[T>A]T	0.00698238	0.00623693	0.00744676	0.00482818
T[T>A]A	0.00890773	0.0232074	0.00906682	0.0202938
T[T>A]C	0.0139591	2.90322e-19	0.0146649	9.57348e-07
T[T>A]G	0.00733223	0.00640975	0.00736263	0.00646342
T[T>A]T	0.0175509	0.00894451	0.0179591	0.00903406
A[T>C]A	0.0170005	0.0172119	0.0160781	0.0202219
A[T>C]C	0.00798436	0.0145584	0.00474736	0.0241479
A[T>C]G	0.0172946	0.0121847	0.0166408	0.0151968
A[T>C]T	0.0174645	0.0217984	0.0171647	0.0220643
C[T>C]A	0.0076521	0.00616418	0.0081246	0.00485267
C[T>C]C	0.0113395	0.00819213	0.0108387	0.0103711
C[T>C]G	0.0146822	0.0181742	0.0149967	0.0165525
C[T>C]T	0.0183599	0.0148105	0.0176568	0.0177246
G[T>C]A	0.00998659	0.0159988	0.009848	0.0154522
G[T>C]C	0.0059566	0.0110516	0.00553616	0.0115888
G[T>C]G	0.0100936	0.00957787	0.0104705	0.0084196
G[T>C]T	0.0110251	0.0100447	0.0110397	0.0101601
T[T>C]A	0.0131123	0.00895837	0.0135364	0.0082518
T[T>C]C	0.0120245	0.0172906	0.0115369	0.0180207
T[T>C]G	0.0101396	0.013732	0.00923067	0.0161329
T[T>C]T	0.0186186	0.0175357	0.0193838	0.0151899
A[T>G]A	0.00534404	0.00382453	0.0048161	0.0058214
A[T>G]C	0.00355142	0.00259781	0.00381641	0.00188219
A[T>G]G	0.00787661	0.0014268	0.00863429	2.40384e-06
A[T>G]T	0.0107907	0.00395882	0.010226	0.0069645
C[T>G]A	0.00550496	0.00532729	0.00518891	0.00640048
C[T>G]C	0.00598193	0.00171151	0.00586926	0.00279672
C[T>G]G	0.0106096	0.00960176	0.0112955	0.00750574
C[T>G]T	0.0111824	0.0083031	0.0111335	0.00894538
G[T>G]A	0.00217782	0.000712683	0.00212317	0.00113782
G[T>G]C	0.0028705	1.13827e-06	0.00301555	1.44481e-06
G[T>G]G	0.00488545	0.00464776	0.00495414	0.00446066
G[T>G]T	0.00691124	0.00653315	0.00695902	0.00643854
T[T>G]A	0.00691357	4.86713e-06	0.00691262	0.00116187
T[T>G]C	0.00581554	0.00566366	0.00576778	0.0058467
T[T>G]G	0.00809837	0.000503346	0.00863424	2.57732e-06
T[T>G]T	0.0138751	0.0188189	0.0133123	0.0198515

## Sheet: Table S6
Correlation values between de novo and COSMIC SNV signatures
de novo signatures	similarity measure	signature set	Sig.1	Sig.2	Sig.3	Sig.4	Sig.5	Sig.6	Sig.7	Sig.8	Sig.9	Sig.10	Sig.11	Sig.12	Sig.13	Sig.14	Sig.15	Sig.16	Sig.17	Sig.18	Sig.19	Sig.20	Sig.21	Sig.22	Sig.23	Sig.24	Sig.25	Sig.26	Sig.27	Sig.28	Sig.29	Sig.30
Signature HRD	Spearman correlation	COSMIC v2	0.37949	0.353866	0.776248	0.325376	0.523589	0.141124	0.26982	0.592336	0.343443	0.115658	0.205577	0.508585	0.292241	0.20429	0.215916	0.652395	0.172884	0.149932	0.402312	0.241157	0.187137	0.211444	0.136223	0.248118	0.465363	0.306118	0.357971	0.186348	0.252528	-0.267291
Signature BG	Spearman correlation	COSMIC v2	0.714135	0.396243	0.26054	0.231303	0.719723	0.557197	0.340613	0.590979	0.637361	0.463989	0.433446	0.612286	0.147979	0.55942	0.600968	0.571507	0.279612	0.408329	0.621478	0.511606	0.434449	0.342933	0.411282	0.169357	0.502569	0.505711	0.596402	0.273375	0.575715	0.14731
Signature HRD	cosine similarity	COSMIC v2	0.273939	0.224159	0.939608	0.674225	0.879103	0.302444	0.224916	0.843635	0.720347	0.286058	0.280121	0.651188	0.282733	0.404746	0.284508	0.81588	0.320587	0.469424	0.446541	0.494501	0.383339	0.376068	0.245432	0.512852	0.766782	0.533474	0.262339	0.344289	0.552676	0.42724
Signature BG	cosine similarity	COSMIC v2	0.560307	0.21141	0.706285	0.640257	0.856401	0.553442	0.245737	0.829	0.69925	0.33016	0.323424	0.604497	0.123474	0.60921	0.488118	0.725735	0.266135	0.631285	0.546224	0.572444	0.430328	0.230586	0.32284	0.550435	0.66128	0.564784	0.249725	0.297218	0.709404	0.485127
de novo signatures	similarity measure	signature set	SBS1	SBS2	SBS3	SBS4	SBS5	SBS6	SBS7a	SBS7b	SBS7c	SBS7d	SBS8	SBS9	SBS10a	SBS10b	SBS11	SBS12	SBS13	SBS14	SBS15	SBS16	SBS17a	SBS17b	SBS18	SBS19	SBS20	SBS21	SBS22	SBS23	SBS24	SBS25	SBS26	SBS27	SBS28	SBS30	SBS31	SBS32	SBS33	SBS34	SBS35	SBS36	SBS37	SBS38	SBS39	SBS40	SBS41	SBS42	SBS43
Signature HRD	Spearman correlation	COSMIC v3	0.145378	0.0854328	0.6933	0.334835	0.50163	0.175912	0.258654	0.209592	0.331348	0.265775	0.482459	0.273884	0.248336	0.0949898	0.294491	0.571018	0.286411	0.329401	0.226183	0.572384	0.263528	0.122487	0.247632	0.18	0.2546	0.0811911	0.197953	0.188369	0.272543	0.464716	0.202369	0.358178	0.097896	0.323555	0.510523	0.0933006	0.444004	0.259189	0.403104	0.443606	0.206398	0.436493	0.396278	0.735673	0.41019	0.404817	-0.179199
Signature BG	Spearman correlation	COSMIC v3	0.312826	0.0427062	0.214155	0.232976	0.576332	0.581121	0.306566	0.309417	0.165206	0.314604	0.388894	0.441486	0.536745	0.368021	0.418953	0.396247	0.087292	0.548128	0.714036	0.442582	0.148236	0.196772	0.527814	0.169216	0.53553	0.33403	0.0882662	0.463882	0.354268	0.503144	0.461942	0.596672	0.233951	0.477492	0.527398	0.353451	0.638282	0.431816	0.187427	0.618233	0.281426	0.620667	-0.0495059	0.448519	0.342535	0.533921	-0.103351
Signature HRD	cosine similarity	COSMIC v3	0.054421	0.171817	0.922362	0.597163	0.822913	0.199421	0.207439	0.228662	0.403681	0.302679	0.732076	0.634832	0.241205	0.162033	0.269977	0.528738	0.265316	0.369131	0.18367	0.457169	0.267896	0.159027	0.505174	0.271872	0.363958	0.302617	0.389879	0.248538	0.469556	0.76672	0.494165	0.262198	0.207417	0.339679	0.403095	0.406116	0.252623	0.216961	0.545932	0.42819	0.607485	0.24388	0.728026	0.913768	0.564451	0.459326	0.223004
Signature BG	cosine similarity	COSMIC v3	0.362316	0.179144	0.698931	0.580048	0.766309	0.457133	0.211849	0.281125	0.265162	0.283235	0.663008	0.57963	0.285681	0.166126	0.287721	0.473826	0.106325	0.455591	0.4432	0.406174	0.186626	0.117113	0.671885	0.318688	0.415136	0.323206	0.245977	0.326198	0.547978	0.6615	0.460385	0.249611	0.201886	0.38489	0.429245	0.424316	0.248454	0.307902	0.479402	0.549556	0.495658	0.302924	0.42908	0.784307	0.51676	0.460721	0.176458
[truncated: 2 more columns]

## Sheet: Table S7
Catalog of all detected and post-filtered SVs in the present study
sample	chr1	pos1	strand1	supporting1	chr2	pos2	strand2	supporting2	type	length	ID	filter	genotype
HR6	12	337398	-	3	12	323939	+	3	ITX	-13459	1	PASS	BRCA1
HR8	4	35232312	+	4	4	35189694	+	3	INS	-42618	37	PASS	BRCA1
HR10	1	122308014	+	3	11	4270861	+	4	CTX	-118037153	42	PASS	BRCA2
HR10	13	7872736	+	4	13	7872858	+	1	DEL	122	44	PASS	BRCA2
HR10	1	87422820	+	9	1	87436109	+	10	DEL	13289	49	PASS	BRCA2
HR10	11	4271605	+	2	1	122308016	+	4	CTX	118036411	50	PASS	BRCA2
HR10	1	175023214	+	9	1	175032190	+	9	DEL	8976	52	PASS	BRCA2
HR10	2	72917722	+	5	2	72925126	+	8	DEL	7404	60	PASS	BRCA2
HR10	2	100362161	+	5	2	100362560	+	1	DEL	399	62	PASS	BRCA2
HR10	2	113577551	+	5	2	113583392	+	5	DEL	5841	63	PASS	BRCA2
HR10	3	39046045	+	7	3	39055723	+	4	DEL	9678	65	PASS	BRCA2
HR10	3	100003657	+	3	3	38878331	+	2	INS	-61125326	69	PASS	BRCA2
HR10	4	18080109	+	5	4	18080164	+	9	DEL	55	70	PASS	BRCA2
HR10	5	7157103	+	3	5	7157877	+	4	DEL	774	72	PASS	BRCA2
HR10	5	31819796	+	5	5	31820141	+	4	DEL	345	75	PASS	BRCA2
HR10	5	45439121	+	13	5	45451682	+	10	DEL	12561	77	PASS	BRCA2
HR10	7	32035354	+	2	7	4101886	+	7	INS	-27933468	79	PASS	BRCA2
HR10	Z	35146082	+	10	Z	35146264	+	5	DEL	182	84	PASS	BRCA2
HR11	1	138231202	+	12	1	166420636	+	6	DEL	28189434	99	PASS	BRCA2
HR11	1	182653166	+	4	1	182669106	+	7	DEL	15940	103	PASS	BRCA2
HR11	2	90143376	+	7	2	90143762	+	3	DEL	386	117	PASS	BRCA2
HR11	7	13980781	+	6	7	14000158	+	6	DEL	19377	132	PASS	BRCA2
HR11	8	15520657	+	15	8	15520830	+	6	DEL	173	134	PASS	BRCA2
HR11	Z	18493597	+	2	Z	18506108	+	4	DEL	12511	135	PASS	BRCA2
HR12	13	13284137	-	5	13	13221874	+	6	ITX	-62263	139	PASS	BRCA2
HR12	13	13226772	+	9	13	13232465	-	7	ITX	5693	140	PASS	BRCA2
HR12	1	179741283	+	5	1	179741650	+	6	DEL	367	155	PASS	BRCA2
HR12	1	188955068	+	7	1	188962078	+	6	DEL	7010	156	PASS	BRCA2
HR12	1	191713406	+	12	1	191713556	+	7	DEL	150	157	PASS	BRCA2
HR12	2	28968819	+	6	2	29013277	+	16	DEL	44458	164	PASS	BRCA2
HR12	2	122298754	+	4	2	122299054	+	3	DEL	300	171	PASS	BRCA2
HR12	3	61621231	+	4	3	61621395	+	5	DEL	164	180	PASS	BRCA2
HR12	6	9260224	+	12	6	9260542	+	14	DEL	318	187	PASS	BRCA2
HR12	8	21956041	+	8	8	21956409	+	5	DEL	368	189	PASS	BRCA2
HR2	3	19274224	+	4	3	19297772	+	4	DEL	23548	627	PASS	WT
HR14	1	17586196	+	6	1	17586299	+	9	DEL	103	1258	PASS	RAD51C
HR14	1	37095182	+	6	1	37104427	+	7	DEL	9245	1259	PASS	RAD51C
HR14	1	102791546	+	3	1	102795004	+	4	DEL	3458	1266	PASS	RAD51C
HR14	1	181516184	+	7	1	181518244	+	3	DEL	2060	1268	PASS	RAD51C
HR14	6	28424213	+	4	6	28424599	+	1	DEL	386	1302	PASS	RAD51C
HR15	12	13618513	+	10	12	13624204	+	10	DEL	5691	1314	PASS	RAD51C
HR15	20	13083445	+	3	2	82485913	+	2	CTX	69402468	1335	PASS	RAD51C
HR15	2	60457983	+	5	2	60458315	+	3	DEL	332	1340	PASS	RAD51C
HR15	3	28490541	+	8	3	28503122	+	4	DEL	12581	1350	PASS	RAD51C
HR15	4	22685563	+	3	4	22685890	+	2	DEL	327	1359	PASS	RAD51C
HR16	1	153621162	+	2	1	153655155	+	3	DEL	33993	1390	PASS	RAD51C
HR16	1	171551288	+	7	1	171551502	+	0	DEL	214	1391	PASS	RAD51C
HR16	2	21419278	+	1	2	21487740	+	5	DEL	68462	1401	PASS	RAD51C
HR16	2	136954204	+	8	2	136955630	+	6	DEL	1426	1409	PASS	RAD51C
HR16	9	9248342	+	5	17	6573998	-	0	CTX	-2674344	1433	PASS	RAD51C
HR24	25	1333724	+	9	25	1339863	+	3	DEL	6139	1881	PASS	RAD54
HR24	9	18339794	+	3	9	18346407	+	2	DEL	6613	1949	PASS	RAD54
HR26	10	16651699	+	6	10	16652997	+	4	DEL	1298	1959	PASS	XRCC2
HR26	3	10957754	+	4	3	10958055	+	3	DEL	301	1985	PASS	XRCC2
HR26	5	23838848	+	6	5	23838894	+	8	DEL	46	1993	PASS	XRCC2
HR27	13	13955298	+	7	13	13976872	+	3	DEL	21574	2012	PASS	XRCC2
HR27	1	192261391	+	6	1	192274286	+	3	DEL	12895	2033	PASS	XRCC2
HR27	20	2059421	+	8	20	2059673	+	2	DEL	252	2034	PASS	XRCC2
HR27	2	20461600	+	4	2	20462087	+	2	DEL	487	2043	PASS	XRCC2
HR27	7	6680929	+	6	7	6681292	+	5	DEL	363	2086	PASS	XRCC2
HR27	8	11213312	+	7	8	11217033	+	4	DEL	3721	2089	PASS	XRCC2
HR28	2	55267820	+	5	3	13307510	-	1	CTX	-41960310	2160	PASS	XRCC2
HR28	2	62838875	+	4	2	62839483	+	6	DEL	608	2161	PASS	XRCC2
HR28	3	38431465	+	5	3	38431526	+	0	DEL	61	2187	PASS	XRCC2
HR28	7	22665036	+	4	7	22669647	+	3	DEL	4611	2212	PASS	XRCC2
HR30	5	26480619	+	1	11	1050982	+	4	CTX	-25429637	2221	PASS	XRCC3
HR30	1	150150461	+	4	1	150172028	+	4	DEL	21567	2233	PASS	XRCC3
HR30	2	21321743	+	4	2	21326218	+	5	DEL	4475	2236	PASS	XRCC3
HR30	2	92802427	+	4	2	92806934	+	10	DEL	4507	2240	PASS	XRCC3
HR30	Z	4574925	+	4	Z	4579480	-	3	ITX	4555	2259	PASS	XRCC3
HR31	1	119558803	+	5	1	119559098	+	9	DEL	295	2270	PASS	XRCC3
HR31	1	151875149	+	9	1	151920771	+	7	DEL	45622	2272	PASS	XRCC3
HR31	20	2933096	+	3	20	2933264	+	3	DEL	168	2276	PASS	XRCC3
HR31	4	6366365	+	5	4	6506996	+	6	DEL	140631	2290	PASS	XRCC3
HR31	6	19303295	+	6	6	19304751	+	5	DEL	1456	2296	PASS	XRCC3
HR32	14	10504838	+	3	14	10511108	+	8	DEL	6270	2306	PASS	XRCC3
HR32	18	2080827	+	7	18	2117324	+	7	DEL	36497	2308	PASS	XRCC3
HR32	Z	28071126	+	6	Z	28071326	+	6	DEL	200	2357	PASS	XRCC3
HR34	19	5958681	+	2	19	5958730	+	3	DEL	49	1	PASS	PALB2
HR34	19	8416241	+	10	5	28615466	+	11	CTX	20199225	1	PASS	PALB2
HR34	1	25821924	+	6	1	25859900	+	8	DEL	37976	1	PASS	PALB2
HR34	28	3249385	+	8	28	3249440	+	4	DEL	55	1	PASS	PALB2
HR34	2	80762767	+	8	2	80778465	+	11	DEL	15698	1	PASS	PALB2
HR34	2	118137540	+	11	2	118137874	+	3	DEL	334	1	PASS	PALB2
HR34	3	16371288	+	10	3	16379563	+	11	DEL	8275	1	PASS	PALB2
HR34	5	16530929	+	9	5	16531425	+	5	DEL	496	1	PASS	PALB2
HR34	8	7520389	+	9	8	7544099	+	13	DEL	23710	1	PASS	PALB2
HR35	14	10472104	+	8	14	10473923	+	4	DEL	1819	1	PASS	PALB2
HR35	1	5532054	+	8	1	5532115	+	5	DEL	61	1	PASS	PALB2
HR35	1	12182259	+	6	1	12194892	+	5	DEL	12633	1	PASS	PALB2
HR35	1	33439194	+	5	1	33439464	+	5	DEL	270	1	PASS	PALB2
HR35	1	42201381	+	4	1	42201453	+	3	DEL	72	1	PASS	PALB2
HR35	1	106436210	+	5	1	106451403	+	9	DEL	15193	1	PASS	PALB2
HR35	2	26361847	+	6	2	26332741	-	2	ITX	-29106	1	PASS	PALB2
HR35	2	36765774	+	8	2	36766758	+	8	DEL	984	1	PASS	PALB2
HR35	2	63872448	+	10	2	63878147	+	7	DEL	5699	1	PASS	PALB2
HR35	3	36399708	-	5	3	21359445	+	4	ITX	-15040263	1	PASS	PALB2
HR35	3	36399269	+	7	3	36399830	-	10	ITX	561	1	PASS	PALB2
HR35	3	64035768	+	8	3	64928452	+	11	DEL	892684	1	PASS	PALB2
HR35	3	104895184	+	4	3	104895849	+	17	DEL	665	1	PASS	PALB2
HR35	5	240146	+	6	5	240336	+	7	DEL	190	1	PASS	PALB2
HR35	5	8321812	+	6	5	8336964	+	8	DEL	15152	1	PASS	PALB2
HR35	6	19443400	+	13	6	19443654	+	9	DEL	254	1	PASS	PALB2
HR35	7	24664971	+	6	7	24738713	+	4	DEL	73742	1	PASS	PALB2
HR35	7	33919808	+	6	7	33919943	+	11	DEL	135	1	PASS	PALB2
HR35	Z	79369618	+	2	Z	79369676	+	8	DEL	58	1	PASS	PALB2
HR36	11	2701381	+	1	11	2714273	+	6	DEL	12892	1	PASS	PALB2
HR36	13	8438756	+	9	13	8455116	+	12	DEL	16360	1	PASS	PALB2
HR36	1	137916622	+	5	1	181889302	-	6	ITX	43972680	1	PASS	PALB2
HR36	1	181889310	-	3	1	137916772	+	4	ITX	-43972538	1	PASS	PALB2
HR36	1	189744933	+	7	1	189751306	+	8	DEL	6373	1	PASS	PALB2
HR36	1	113577473	-	3	27	2751429	+	8	CTX	-110826044	1	PASS	PALB2
HR36	2	16791986	+	8	2	16793216	+	5	DEL	1230	1	PASS	PALB2
HR36	2	76041179	+	3	2	76683538	-	2	ITX	642359	1	PASS	PALB2
HR36	Z	33675427	+	2	Z	33676584	+	8	DEL	1157	1	PASS	PALB2
HR42	6	15378024	+	10	6	15782378	+	8	DEL	404354	1	PASS	CHK2
HR43	19	9581710	+	3	19	9578759	-	2	ITX	-2951	1	PASS	CHK2
HR43	10	14716805	-	16	4	35751249	+	3	CTX	21034444	1	PASS	CHK2
HR44	20	4075357	+	10	20	4097835	+	13	DEL	22478	1	PASS	CHK2

## Sheet: Table S8
Mean half-lethal doses (IC50) of investigated chemotherapeutic agents for all cell lines used in this study
All concentrations are given in μM
Drug	ATM	BRCA1	BRCA2	CHK2	PALB2	RAD51C	RAD52	RAD54	WT	XRCC2	XRCC3
Cisplatin	0.8406	0.332375	0.129	3.14233	0.391	0.3078	0.117167	0.297	0.569875	0.3296	0.162
Carboplatin	26.7633	6.22	3.04	62.95	7.92	4.56	2.63667	8.49	19.0667	8.59667	3.32667
Oxaliplatin	0.140667	0.0866667	0.190667	0.178333	0.230667	0.150333	0.0446667	0.088	0.198667	0.093	0.081
Olaparib	1.64	0.06252	0.079642	12.2336	0.214642	0.44212	2.293	0.40134	3.59356	1.47018	1.23482
Talazoparib	0.033075	0.000995	0.001525	3.725	0.0032325	0.007475	0.051975	0.0061	0.256	0.071275	0.033675
Doxorubicin	0.0263333	0.013	0.0123333	0.0623333	0.022	0.0303333	0.0163333	0.012	0.0243333	0.0283333	0.0286667
Daunorubicin	0.0246667	0.0108333	0.0126667	0.017	0.015	0.016	0.0126667	0.00866667	0.0136667	0.02	0.0166667
Etoposide	0.2495	0.0716667	0.05775	0.9835	0.094	0.15	0.2125	0.0736667	0.163714	0.24675	0.22275
SN-38	0.0031	0.00051	0.00216667	0.0238667	0.00253076	0.00342883	0.00382348	0.00251317	0.00583333	0.0066191	0.0056121
Gemcitabine	0.000686667	0.0004634	0.00037	0.000793333	0.000556633	0.00035	0.00065	0.00056	0.000583333	0.000576667	0.000443333
Paclitaxel	0.00116	0.0010075	0.000852	0.00127	0.000892	0.000962	0.00084	0.000855	0.000854	0.001192	0.00088
Temozolomide	329.433	189	234.433	551.667	241.3	342.9	227.025	158.175	424.267	429.733	350.867
Hydroxyurea	90.82	79.1762	79.864	87.6383	79.415	72.2333	104.654	53.735	66.6544	69.8917	64.05

## Sheet: Table S9
List and sources of all used chemotherapeutic drugs in this study
Chemical	Source	Catalog number	CAS identifier
cisplatin	Sigma-Aldrich	C2538	15663-27-1
carboplatin	Sigma-Aldrich	P4394	41575-94-4
oxaliplatin	Sigma-Aldrich	Y0000271	63121-00-6
olaparib	Selleckchem	AZD2281	763113-22-0
talazoparib	Selleckchem	BMN673	1207456-01-6
doxorubicin	Sigma-Aldrich	D1515	23214-92-8
daunorubicin	Sigma-Aldrich	D8809	20830-81-3
etoposide	Sigma-Aldrich	E1383	33419-42-0
SN-38	Sigma-Aldrich	H0165	86639-52-3
gemcitabine	Sigma-Aldrich	G6423	95058-81-4
paclitaxel	Sigma-Aldrich	T7191	33069-62-4
temozolomide	Sigma-Aldrich	T2577	85622-93-1
hydroxyurea	Sigma-Aldrich	H8627	127-07-1

## Sheet: Table S10
Data from TCGA analysis: sample and mutation information, and relative contribution of COSMIC signatures
TCGA ID	tissue	genotype	number of SNVs	number of deletions	number of deletions (homology)	number of deletions (no homology)	number of deletions (repeat)	Sig.1	Sig.2	Sig.3	Sig.4	Sig.5	Sig.6	Sig.7	Sig.8	Sig.9	Sig.10	Sig.11	Sig.12	Sig.13	Sig.14	Sig.15	Sig.16	Sig.17	Sig.18	Sig.19	Sig.20	Sig.21	Sig.22	Sig.23	Sig.24	Sig.25	Sig.26	Sig.27	Sig.28	Sig.29	Sig.30
TCGA-46-3769	LUSC	BRCA1	1003	9	0	1	8	0	0.0863918	0	0.56835	0	0	0	0	0	0	0	0	0.154049	0	0	0	0	0	0	0	0	0	0	0	0	0	0	0	0	0
TCGA-D8-A1XK	BRCA	BRCA1	859	92	0	3	89	0	0	0	0	0	0	0	0	0	0	0	0	0	0	0	0	0	0	0	0.109193	0	0	0	0	0.0665079	0.714468	0	0	0	0
TCGA-18-3421	LUSC	BRCA1	450	8	1	2	5	0	0	0.141456	0.475599	0	0	0	0	0	0	0	0	0	0	0	0	0	0	0	0.154151	0	0	0	0	0	0	0	0	0	0
TCGA-A7-A4SE	BRCA	BRCA1	197	9	2	1	6	0	0	0.443658	0	0	0.100064	0	0	0	0	0	0	0.171958	0	0	0	0	0	0	0	0	0	0.0649495	0.111589	0	0	0	0	0	0
TCGA-AN-A0FL	BRCA	BRCA1	164	6	2	1	3	0.201462	0	0.410908	0	0	0	0	0	0	0	0	0	0.126309	0	0	0	0	0	0	0	0	0	0	0.148168	0	0	0	0	0	0
TCGA-AR-A24Q	BRCA	BRCA1	139	5	1	3	1	0	0.0959881	0.403229	0.118559	0	0	0	0	0	0	0	0	0.0654799	0.0808333	0	0	0	0	0	0	0	0	0	0.101329	0	0	0	0	0	0
TCGA-AO-A124	BRCA	BRCA1	131	2	0	0	2	0.162102	0	0.516467	0	0	0	0	0	0	0	0.0834277	0	0	0	0	0	0	0.109419	0	0	0	0	0	0	0.0690145	0	0	0	0	0
TCGA-13-1488	OV	BRCA1	125	1	0	0	1	0.139059	0.0602864	0.457035	0	0	0	0	0	0	0.0763996	0	0	0.0600779	0	0	0	0	0	0	0	0	0	0	0.109581	0	0	0	0	0	0
TCGA-23-1122	OV	BRCA1	118	1	0	0	1	0	0	0.551373	0	0	0.132625	0	0	0	0	0.094308	0	0	0	0	0	0	0	0	0	0	0	0	0.0651392	0	0.0788022	0	0	0	0
TCGA-13-0887	OV	BRCA1	112	2	1	0	0	0	0	0.372068	0.118575	0	0.136486	0	0	0	0	0	0	0	0	0	0	0	0	0	0	0	0	0	0.123959	0	0	0	0	0	0
TCGA-23-2078	OV	BRCA1	109	4	2	2	0	0.0646757	0	0.398281	0.0912177	0	0	0.159956	0	0	0	0	0	0	0	0.175132	0	0	0	0	0	0	0	0	0	0	0	0	0	0	0
TCGA-HC-8216	PRAD	BRCA1	108	1	1	0	0	0	0	0.102758	0	0.170526	0	0	0.243082	0	0	0.0865594	0	0	0.109321	0	0	0	0	0	0	0	0	0	0	0.131381	0	0	0	0	0
TCGA-25-2392	OV	BRCA1	107	1	1	0	0	0	0	0.520453	0	0	0.0604661	0	0	0	0	0	0	0	0	0.242714	0	0	0	0.0778467	0	0	0	0	0.0607806	0	0	0	0	0	0
TCGA-09-2051	OV	BRCA1	100	5	1	3	1	0.15551	0	0.552245	0	0	0	0	0	0	0	0	0	0	0.0627845	0	0	0	0	0	0	0	0	0	0.124166	0	0	0	0	0	0
TCGA-BR-4267	STAD	BRCA1	100	4	4	0	0	0.359092	0	0.367715	0	0	0	0	0	0	0	0	0	0.0767971	0	0	0	0.115266	0	0	0	0	0	0	0	0	0	0	0	0	0
TCGA-05-4405	LUAD	RAD51C	459	10	0	0	10	0.1256	0	0.065393	0.590181	0	0	0	0	0	0	0	0	0	0	0	0	0	0	0	0	0	0	0	0	0	0	0	0	0	0
TCGA-10-0930	OV	RAD51C	162	6	5	0	1	0.23307	0	0.641452	0	0	0	0	0	0	0	0	0	0	0	0	0	0	0	0	0	0	0	0	0	0	0	0	0	0	0
TCGA-A7-A0DA	BRCA	RAD51C	126	6	2	1	3	0.125009	0	0.656171	0	0	0	0	0	0	0	0	0	0	0	0	0	0	0	0	0	0	0	0	0.0778861	0	0	0	0	0	0.0794195
TCGA-AX-A05Z	UCEC	BRCA2_ATM	7265	2	0	0	0	0	0	0	0	0	0	0	0	0	0.989358	0	0	0	0	0	0	0	0	0	0	0	0	0	0	0	0	0	0	0	0
TCGA-HU-A4GU	STAD	BRCA2	1546	172	5	3	164	0	0	0	0	0	0.161153	0	0	0	0	0	0	0	0	0.82858	0	0	0	0	0	0	0	0	0	0	0	0	0	0	0
TCGA-G2-A3VY	BLCA	BRCA2	836	16	9	2	5	0	0.186582	0.135594	0.0657607	0	0	0.0638171	0	0	0	0	0	0.463373	0	0	0	0	0	0	0	0	0	0	0	0	0	0	0	0	0
TCGA-21-1070	LUSC	BRCA2	536	2	0	0	2	0	0	0	0.642938	0.102189	0	0	0	0	0	0	0	0	0	0	0	0	0.0629175	0	0	0	0	0	0	0	0	0	0	0	0
TCGA-22-4595	LUSC	BRCA2	378	3	2	0	1	0	0	0.111107	0.303975	0	0.140641	0.0876268	0	0	0	0	0	0.0864148	0	0	0	0	0	0	0	0	0	0	0.14926	0	0	0	0	0	0
TCGA-66-2734	LUSC	BRCA2	326	5	0	0	5	0	0	0	0.686268	0	0	0	0	0	0	0	0	0	0	0	0	0	0.103779	0	0.113996	0	0	0	0.0959568	0	0	0	0	0	0
TCGA-D7-A4YT	STAD	BRCA2	306	17	15	0	2	0.250596	0	0.406655	0.135107	0	0	0.0654676	0	0	0	0	0	0	0	0	0	0	0	0	0	0	0	0	0	0	0	0	0	0	0
TCGA-A2-A0T0	BRCA	BRCA2	298	23	18	3	2	0	0	0.517508	0	0	0.12418	0	0	0	0	0	0	0.0700627	0	0	0	0	0	0	0	0	0	0	0.122493	0	0	0	0	0	0
TCGA-43-6770	LUSC	BRCA2	254	3	1	0	2	0	0	0.347884	0.209662	0	0.134181	0	0	0	0	0	0	0	0	0	0	0	0	0	0	0	0	0	0	0	0	0	0	0	0
TCGA-BR-4191	STAD	BRCA2	203	20	13	5	2	0	0	0.534288	0	0	0.149473	0.126015	0	0	0	0	0	0	0	0	0	0	0	0	0	0	0	0	0	0	0	0	0	0	0
TCGA-A8-A08L	BRCA	BRCA2	196	2	1	0	1	0	0	0.404531	0	0	0	0.0841132	0	0	0	0	0	0.293421	0	0	0	0	0	0	0	0	0	0	0	0	0	0	0	0.0640109	0
TCGA-C5-A7CK	CESC	BRCA2	178	3	0	0	3	0.365874	0	0	0	0	0	0	0	0	0	0	0	0.195278	0	0	0	0	0	0	0	0	0	0	0.0618557	0	0	0	0	0.0711532	0
TCGA-13-0885	OV	BRCA2	175	3	2	0	0	0.184228	0	0.530178	0	0	0	0	0	0	0	0.0675639	0	0	0	0	0	0	0	0	0	0	0	0	0.112754	0	0	0	0	0	0
TCGA-24-2280	OV	BRCA2	152	1	1	0	0	0.171344	0	0.386185	0.0946208	0	0	0.0666129	0	0	0	0	0	0	0	0	0	0	0	0	0	0	0	0	0.179323	0	0	0	0	0	0
TCGA-CR-6487	HNSC	BRCA2	145	5	0	1	4	0.643979	0.15441	0	0	0	0	0	0	0	0	0	0	0.161092	0	0	0	0	0	0	0	0	0	0	0	0	0	0	0	0	0
TCGA-AC-A3BB	BRCA	BRCA2	141	2	0	1	1	0.170261	0.129748	0	0.135036	0	0	0.113772	0	0	0	0	0.149753	0.0954149	0	0	0	0	0	0	0.084507	0	0	0	0.0880621	0	0	0	0	0	0
TCGA-CQ-6221	HNSC	BRCA2	124	10	6	1	3	0.156745	0.0960575	0.347987	0	0	0	0	0	0	0	0	0	0.315107	0	0	0	0	0	0	0	0	0	0	0	0	0	0	0	0	0
TCGA-24-2288	OV	BRCA2	113	1	0	0	1	0	0	0.681569	0	0	0.145155	0	0	0	0	0	0	0	0	0	0	0	0	0	0	0	0	0	0	0	0	0	0	0	0
TCGA-13-1481	OV	BRCA2	111	5	4	0	1	0.0711416	0	0.494806	0	0	0	0	0.174495	0	0	0	0	0	0.164026	0	0	0	0	0	0	0	0	0	0	0	0	0	0	0	0
TCGA-09-2050	OV	BRCA2	109	9	6	3	0	0.185105	0	0.392189	0.150523	0	0	0	0	0	0	0	0	0	0	0	0.117926	0	0	0	0	0	0	0	0	0	0	0	0	0	0
TCGA-BH-A1FN	BRCA	BRCA2	106	4	0	1	3	0	0	0	0	0	0	0.124197	0	0	0	0	0	0.452309	0	0	0	0	0	0	0	0	0	0	0.071664	0	0	0	0	0	0.245122
TCGA-CG-4437	STAD	PALB2	571	32	25	4	3	0.280509	0	0.488174	0	0	0	0	0	0	0	0	0	0	0	0.0725503	0	0	0	0	0	0	0	0	0	0	0	0	0	0	0
TCGA-HU-A4H5	STAD	PALB2	283	18	13	2	3	0.0680832	0	0.613601	0	0	0.222842	0	0	0	0	0	0	0	0	0	0	0	0	0	0	0	0	0	0	0	0	0	0	0	0
TCGA-EQ-A4SO	STAD	PALB2	177	19	11	5	3	0	0	0.373147	0	0	0.203026	0	0	0	0	0	0	0.14242	0	0	0	0	0	0.119645	0	0	0	0	0	0	0	0	0	0	0
TCGA-G3-A25Y	LIHC	PALB2	175	2	2	0	0	0	0	0	0.0815824	0	0	0	0	0	0	0	0.289946	0	0	0	0	0	0	0	0.257908	0	0	0	0.241821	0	0	0	0	0	0
TCGA-A2-A4RW	BRCA	PALB2	121	2	1	1	0	0	0.0750509	0.149011	0	0	0.106288	0	0	0	0	0	0	0.360208	0	0	0	0	0	0	0.0913362	0	0.0636858	0	0	0	0	0	0	0	0
TCGA-09-2049	OV	PALB2	121	3	1	1	1	0	0	0.487809	0	0	0.0919045	0	0	0	0	0	0	0	0	0	0	0	0	0	0	0	0	0	0.175232	0	0	0	0	0	0.108445
TCGA-HC-A4ZV	PRAD	PALB2	116	2	0	0	2	0	0	0.622901	0	0	0	0	0	0	0	0	0	0	0.0742553	0	0	0	0	0	0	0.0689466	0	0	0	0.107917	0	0	0	0	0
TCGA-51-4081	LUSC	RAD54L	225	3	1	1	1	0.120179	0	0	0.337601	0.110423	0	0	0	0	0	0	0	0	0	0	0	0	0	0.0956723	0	0	0	0	0.0829642	0.077156	0	0	0	0	0
TCGA-B5-A11E	UCEC	ATM	11447	7	4	1	2	0.109892	0	0	0	0	0.441588	0	0	0	0.310103	0	0	0	0	0	0	0	0	0	0	0	0	0	0	0	0	0	0	0	0
TCGA-AA-A010	COAD	ATM	8668	16	0	0	16	0	0	0	0	0	0	0	0	0	0.73191	0	0	0	0.0726371	0.174644	0	0	0	0	0	0	0	0	0	0	0	0	0	0	0
TCGA-BR-8680	STAD	ATM	6675	9	1	0	8	0.0954775	0	0	0	0	0	0	0	0	0.621591	0	0	0	0	0.192738	0	0	0	0	0	0	0	0	0	0	0	0	0.0602193	0	0
TCGA-AX-A0J1	UCEC	ATM_ATR	5582	29	0	0	0	0.285332	0	0	0	0	0.0726347	0	0	0	0	0	0	0	0	0.642034	0	0	0	0	0	0	0	0	0	0	0	0	0	0	0
TCGA-22-5473	LUSC	ATM	926	13	1	3	9	0	0.135915	0.118858	0.329332	0	0.117128	0.0645319	0	0	0	0	0	0.15688	0	0	0	0	0	0	0	0	0	0	0	0	0	0	0	0	0
TCGA-78-7539	LUAD	ATM	555	10	1	1	8	0.0981421	0.118646	0.06567	0.0880241	0	0	0.093812	0	0	0	0	0	0.330047	0	0	0	0	0	0	0	0	0	0	0.116641	0	0	0	0	0	0
TCGA-OR-A5K4	ACC	ATM	414	3	2	0	1	1	0	0	0	0	0	0	0	0	0	0	0	0	0	0	0	0	0	0	0	0	0	0	0	0	0	0	0	0	0
TCGA-EE-A29Q	SKCM	ATM	352	2	0	0	2	0.0799658	0	0	0	0	0	0.714703	0	0	0	0	0	0	0	0	0	0	0	0	0.0767098	0	0	0.0682558	0	0	0	0	0	0	0
TCGA-78-7159	LUAD	ATM	323	10	0	4	6	0	0	0	0.534186	0	0.147088	0	0	0	0	0	0	0	0	0	0	0	0.126703	0	0	0	0	0	0	0	0	0	0	0	0
TCGA-05-4389	LUAD	ATM	293	7	0	2	5	0.17875	0.141922	0.199845	0.133299	0	0	0	0	0	0	0	0	0.13332	0	0	0	0	0.0782412	0	0	0	0	0	0	0	0	0	0	0	0
TCGA-73-4662	LUAD	ATM	252	10	1	4	5	0.102791	0	0	0.420405	0	0	0	0	0	0	0	0	0	0	0	0.0787881	0	0	0.0690999	0	0	0	0	0.140322	0	0	0	0	0.0620056	0
TCGA-49-6761	LUAD	ATM	211	3	0	1	2	0	0.200925	0	0.3126	0	0.130671	0	0	0	0	0	0	0.139735	0	0	0	0	0	0.0863151	0	0	0	0	0	0	0	0	0	0	0
TCGA-GV-A40E	BLCA	ATM	199	10	0	2	8	0.141782	0.0659823	0.249924	0	0	0.0696413	0.11884	0	0	0	0	0	0.325244	0	0	0	0	0	0	0	0	0	0	0	0	0	0	0	0	0
TCGA-EE-A2MN	SKCM	ATM	190	2	0	1	1	0	0.0849535	0	0	0	0	0.633558	0	0	0	0	0	0	0	0	0	0	0	0.236214	0	0	0	0	0	0	0	0	0	0	0
TCGA-FD-A3B5	BLCA	ATM	167	6	1	1	4	0.160055	0.226187	0.0966713	0	0	0	0	0	0	0.121791	0	0	0.336032	0	0	0	0	0	0	0	0	0	0	0	0	0	0	0	0	0
TCGA-53-7813	LUAD	ATM	166	7	0	1	6	0	0	0	0.432814	0	0.139646	0	0	0	0	0	0	0	0.0718808	0	0	0	0	0	0.0830739	0	0	0	0	0.072498	0	0	0	0.113273	0
TCGA-55-7815	LUAD	ATM	166	4	2	0	2	0.210664	0	0	0.606435	0	0	0	0	0	0	0	0	0	0	0	0	0	0	0	0	0	0	0	0	0	0	0	0	0	0.0610704
TCGA-BR-6454	STAD	ATM	166	9	3	1	5	0.399122	0	0.0629716	0	0	0	0	0	0	0	0	0	0.0714643	0	0.0891025	0	0.195009	0	0	0	0	0	0	0	0	0	0	0	0	0
TCGA-HU-8249	STAD	ATM	159	3	1	1	1	0.636592	0	0	0	0	0.290864	0	0	0	0	0	0	0	0	0	0	0	0	0	0	0	0	0	0	0	0	0	0	0	0
TCGA-US-A776	PAAD	ATM	152	3	1	1	1	0.532252	0	0	0	0	0.229223	0	0	0	0	0	0	0	0	0.231929	0	0	0	0	0	0	0	0	0	0	0	0	0	0	0
TCGA-64-5774	LUAD	ATM	148	5	0	1	4	0	0	0	0.575381	0	0.148802	0	0	0	0	0	0	0	0.088232	0	0	0	0	0	0	0	0	0	0.0973816	0	0	0	0	0	0
TCGA-CX-7219	HNSC	ATM	142	4	1	1	2	0.214793	0.0814858	0	0	0.254532	0	0.143635	0	0	0	0	0	0.128006	0	0	0	0	0	0	0	0	0	0	0.0939386	0	0	0	0	0	0
TCGA-DS-A5RQ	CESC	ATM	138	7	2	2	3	0.271299	0.385986	0	0	0	0	0.0740573	0	0	0.164138	0	0	0	0	0	0	0	0	0	0	0	0	0	0	0	0	0	0	0	0
TCGA-UB-A7ME	LIHC	ATM	100	4	1	1	2	0.175088	0	0	0	0	0	0.0617734	0	0	0	0	0	0	0	0	0.0912036	0	0.0918845	0	0	0	0.403213	0	0	0	0	0	0	0	0
TCGA-D8-A1JA	BRCA	CHEK2	933	9	2	2	5	0.0713527	0.250682	0	0	0	0	0	0	0	0	0	0	0.622847	0	0	0	0	0	0	0	0	0	0	0	0	0	0	0	0	0
TCGA-FJ-A3Z7	BLCA	CHEK2	376	4	1	0	3	0.181949	0.285473	0	0	0	0	0.0829971	0	0	0	0	0	0.301381	0	0	0	0	0	0	0	0	0	0	0.065698	0	0	0	0	0	0
TCGA-OR-A5LB	ACC	CHEK2	311	94	7	4	83	0.706092	0	0	0	0	0.129436	0	0	0	0	0	0	0	0	0.164472	0	0	0	0	0	0	0	0	0	0	0	0	0	0	0
TCGA-CV-7440	HNSC	CHEK2	220	19	7	3	9	0.089934	0	0.084824	0.249045	0	0.166083	0.0646897	0	0	0	0	0	0.0730439	0	0	0	0	0	0	0	0	0	0	0.135937	0	0	0	0	0	0
TCGA-DK-A3IV	BLCA	CHEK2	124	1	0	0	1	0.205431	0.135057	0.267017	0	0	0	0.118667	0	0	0	0	0	0.200959	0	0	0	0	0	0	0	0	0	0	0	0	0	0	0	0	0
TCGA-A2-A0T6	BRCA	CHEK2	119	3	1	1	1	0	0	0.956014	0	0	0	0	0	0	0	0	0	0	0	0	0	0	0	0	0	0	0	0	0	0	0	0	0	0	0
TCGA-OR-A5KQ	ACC		115	6	2	2	2	0.279776	0	0	0	0.431034	0	0	0	0	0	0	0	0	0	0.0965396	0	0	0	0.108903	0	0	0	0	0	0	0	0	0	0	0
TCGA-PK-A5HA	ACC		181	8	1	3	4	0.264432	0	0	0	0.101686	0.1339	0	0	0	0	0	0	0.0659502	0	0.0807578	0	0	0	0	0	0.105012	0	0	0	0	0	0	0	0.121748	0
TCGA-GV-A3JW	BLCA		111	3	0	0	3	0.276548	0.129467	0	0	0	0.0991481	0	0	0	0.0684851	0	0	0.197252	0	0	0	0	0	0	0	0	0	0	0	0	0	0	0	0	0
TCGA-E7-A3X6	BLCA		136	4	1	0	3	0.149841	0.363086	0	0	0	0.0892979	0	0	0	0	0	0	0.313341	0	0	0	0	0	0	0	0	0	0	0	0	0	0	0	0	0
TCGA-BT-A20P	BLCA		115	7	1	0	6	0.246674	0	0	0	0	0	0	0	0	0.105686	0	0	0.412404	0	0	0	0	0	0	0	0	0	0	0.0725919	0	0	0	0	0	0
TCGA-BL-A13I	BLCA		117	3	1	1	1	0.164071	0.129427	0.120572	0	0	0	0.107345	0	0	0	0	0	0.319287	0	0	0	0	0	0	0	0	0	0	0	0	0	0	0	0	0
TCGA-FJ-A3ZF	BLCA		296	5	0	3	2	0.202427	0.256627	0.124584	0	0	0	0.0947094	0	0	0	0	0	0.187882	0	0	0	0	0	0	0	0	0	0	0	0	0	0	0	0.086844	0
TCGA-C8-A12P	BRCA		150	5	0	2	3	0.197946	0.271236	0	0	0	0	0	0	0	0	0	0	0.26	0	0	0	0	0	0	0	0	0	0	0.0601968	0	0	0	0	0	0
TCGA-BH-A0BW	BRCA		122	10	2	3	5	0	0	0.127009	0	0.0986215	0.245054	0	0	0	0	0	0	0	0	0	0	0	0	0	0	0	0.0664666	0	0.296572	0	0	0	0	0	0
TCGA-E2-A2P5	BRCA		100	2	0	1	1	0.408767	0.169931	0	0	0	0	0	0	0	0.0781668	0	0	0.0939838	0	0	0	0	0	0	0	0	0	0.0781517	0.0832396	0	0	0	0	0	0
TCGA-B6-A400	BRCA		128	3	0	1	2	0.137928	0	0.38365	0	0	0	0	0	0	0	0	0	0	0	0	0	0	0	0.135589	0	0	0	0	0.236258	0	0	0	0	0	0
TCGA-C8-A12K	BRCA		102	4	1	2	1	0.187909	0	0.294964	0	0	0	0	0	0	0	0	0	0.240979	0	0	0	0	0	0.1332	0	0	0.0814911	0	0	0	0	0	0	0	0
TCGA-C8-A275	BRCA		120	3	0	0	3	0	0.140266	0	0	0	0.0905773	0.238548	0	0	0	0	0	0.433633	0	0	0	0	0	0	0	0	0	0	0	0	0	0	0	0	0
TCGA-AC-A3TN	BRCA		230	2	0	1	1	0.380196	0	0	0	0.205859	0	0	0	0	0	0	0.0628511	0	0	0	0.0903936	0	0	0	0.0631277	0	0	0	0	0	0.0851561	0	0	0	0
TCGA-E2-A2P6	BRCA		158	5	0	2	3	0.16483	0.561501	0.0880297	0	0	0	0	0	0	0	0	0	0.139415	0	0	0	0	0	0	0	0	0	0	0	0	0	0	0	0	0
TCGA-GM-A3NY	BRCA		118	3	0	1	2	0.277703	0	0	0	0.288008	0.0616093	0	0	0	0	0	0	0	0	0	0	0	0	0	0	0.0767393	0	0	0	0	0	0	0	0.103087	0
TCGA-OL-A5RZ	BRCA		105	5	0	1	4	0.487469	0	0.200636	0	0	0	0	0	0	0.0788678	0	0	0	0	0	0	0	0	0	0	0	0	0	0.115249	0	0	0	0	0	0
TCGA-A7-A0CE	BRCA		176	11	0	7	4	0.209626	0	0.529321	0	0	0	0.066539	0	0	0	0	0	0	0	0	0	0	0	0	0	0	0.0832347	0	0	0	0	0	0	0	0
TCGA-EW-A1IZ	BRCA		295	21	4	0	17	0.309836	0	0	0	0	0.469255	0	0	0	0	0	0	0	0	0.0632347	0	0	0	0	0	0	0	0	0	0	0.146883	0	0	0	0
TCGA-EW-A3U0	BRCA		143	3	0	2	1	0.0707531	0	0.252991	0.364345	0	0	0	0	0	0	0	0	0.108898	0	0	0	0	0	0	0	0	0	0	0	0	0	0	0	0	0
TCGA-C5-A7CJ	CESC		101	0	0	0	0	0.600021	0.220722	0	0	0	0	0	0	0	0	0	0	0	0	0	0	0	0	0	0	0	0	0	0.179257	0	0	0	0	0	0
TCGA-JW-A5VJ	CESC		236	0	0	0	0	0.0650579	0.451711	0	0	0	0	0.123817	0	0	0	0	0	0.263998	0	0	0	0	0	0	0	0	0	0	0	0	0	0	0	0	0
TCGA-AA-3681	COAD		123	0	0	0	0	1	0	0	0	0	0	0	0	0	0	0	0	0	0	0	0	0	0	0	0	0	0	0	0	0	0	0	0	0	0
TCGA-CV-7089	HNSC		186	4	1	1	2	0.0983016	0.244372	0	0	0	0	0	0	0	0	0	0	0.319625	0	0	0.17135	0	0	0	0	0	0	0	0	0	0.0640396	0	0	0	0
TCGA-CN-5363	HNSC		212	12	2	1	9	0.0973582	0	0.256113	0.232188	0	0	0.0704441	0	0	0	0	0	0.0698838	0	0	0	0	0	0.0990212	0	0	0	0	0.0717404	0	0	0	0	0	0
TCGA-CV-6933	HNSC		133	2	1	1	0	0.21766	0.0643652	0	0	0.173243	0	0	0	0	0	0	0	0.147041	0	0.0913766	0.188506	0	0	0	0	0	0.0765084	0	0	0	0	0	0	0	0
TCGA-CR-7377	HNSC		147	2	0	0	2	0.335812	0.0683118	0	0	0	0	0.0698078	0	0	0	0.0686538	0	0	0	0.102609	0.338461	0	0	0	0	0	0	0	0	0	0	0	0	0	0
TCGA-DD-A11C	LIHC		200	3	0	0	3	0.0960088	0	0	0	0.154522	0	0	0	0	0	0	0.454716	0	0	0.1034	0	0	0	0	0.077505	0	0	0	0	0	0	0	0	0	0
TCGA-MI-A75I	LIHC		194	5	0	2	3	0	0	0.126928	0	0	0.0986562	0	0	0	0	0	0.16449	0	0	0	0	0	0	0	0	0	0.121083	0	0.198262	0	0.0692278	0	0	0	0.112656
TCGA-55-6983	LUAD		124	6	0	2	4	0	0	0	0.289003	0	0.232848	0	0	0	0.0631996	0	0	0	0	0	0.0770578	0	0	0	0	0	0.0897664	0	0.0630899	0	0	0	0	0	0
TCGA-05-4424	LUAD		860	23	3	3	17	0.0846842	0	0	0.685752	0	0	0	0	0	0	0	0	0.0825532	0	0	0	0	0	0	0.0664035	0	0	0	0	0	0	0	0	0	0
TCGA-50-5068	LUAD		111	5	1	0	4	0.303994	0	0	0	0	0	0	0	0	0	0	0	0	0	0	0	0	0	0	0.0902019	0	0.0619069	0	0.291053	0.0636411	0.0976628	0	0	0	0
TCGA-05-4384	LUAD		151	5	1	1	3	0	0	0	0.423553	0	0.0966203	0	0	0	0	0	0	0	0	0.0885486	0	0	0	0	0	0	0	0	0	0	0	0	0	0.0675142	0.114855
TCGA-55-7725	LUAD		151	7	0	2	5	0.11885	0	0	0.509261	0	0	0	0	0	0	0	0	0	0	0	0.140975	0	0	0	0	0	0	0	0	0	0	0	0	0.119164	0
TCGA-91-6828	LUAD		338	12	0	4	8	0	0	0	0.657171	0	0.139395	0	0	0	0	0	0	0	0	0	0	0	0	0	0	0	0	0	0	0	0	0	0	0	0
TCGA-55-7724	LUAD		292	5	1	0	4	0.195805	0.0609684	0	0.130542	0.456961	0	0	0	0	0	0	0	0	0	0	0	0	0	0	0	0	0	0	0	0	0	0	0	0	0
TCGA-53-7626	LUAD		396	10	1	4	5	0	0	0	0.60213	0	0	0	0	0	0	0	0	0.0840145	0	0	0	0	0.115342	0	0.123298	0	0	0	0	0	0	0	0	0	0
TCGA-97-7937	LUAD		487	24	1	2	21	0	0	0	0.569226	0	0.154774	0	0	0	0	0	0	0	0	0	0	0	0.112262	0	0	0	0	0	0	0	0	0	0	0	0
TCGA-44-2662	LUAD		254	6	2	3	1	0.099449	0.25276	0.126863	0.102567	0	0	0	0	0	0	0	0	0.28045	0	0	0	0	0	0	0	0	0	0	0	0	0	0	0	0	0
TCGA-60-2725	LUSC		187	1	0	1	0	0	0	0.145438	0.393671	0.0783819	0.13195	0	0	0	0	0	0	0.0921714	0	0	0	0	0	0	0	0	0	0	0	0	0.103737	0	0	0	0
TCGA-46-3767	LUSC		242	6	0	0	6	0	0	0	0.807364	0	0	0	0	0	0	0	0	0	0	0	0	0	0	0	0.13223	0	0	0	0	0	0	0	0	0	0
TCGA-22-5489	LUSC		280	0	0	0	0	0.0925487	0	0.0903941	0.380669	0	0	0	0	0	0	0	0	0.0668023	0	0	0	0	0.0700539	0	0	0.085238	0	0	0	0	0	0	0	0	0
TCGA-18-4721	LUSC		199	0	0	0	0	0	0	0	0.146634	0.252889	0.150273	0	0	0	0	0	0	0	0	0	0	0	0	0	0	0	0	0	0	0	0	0	0	0.187896	0
TCGA-39-5022	LUSC		333	0	0	0	0	0.0826042	0.133097	0.0681609	0.0821181	0	0	0	0	0	0	0	0	0.486097	0	0	0	0	0	0	0	0	0	0	0	0	0	0	0	0	0
TCGA-33-4538	LUSC		220	5	1	2	2	0.17941	0	0	0.217675	0.469593	0	0	0	0	0	0	0	0	0	0	0	0	0	0	0	0	0	0	0	0	0	0	0	0	0
TCGA-18-5592	LUSC		316	12	0	0	12	0.147405	0	0.111093	0.569701	0	0	0	0	0	0	0	0	0	0	0	0	0	0	0	0	0	0	0	0	0	0	0	0	0	0
TCGA-56-5897	LUSC		130	1	0	0	1	0.102303	0.0813528	0.0689232	0	0	0	0	0	0	0	0	0	0.241685	0	0	0	0	0	0	0	0	0	0	0.145402	0	0.201999	0	0	0.0705859	0
TCGA-61-2012	OV		118	1	1	0	0	0.346749	0	0.102004	0	0	0	0	0	0	0	0	0	0	0	0	0	0	0	0	0	0	0	0	0.246648	0.137913	0	0	0	0	0.097048
TCGA-04-1347	OV		127	1	0	1	0	0.182575	0	0.372455	0	0	0.0681927	0	0	0	0	0	0	0.0711138	0	0	0	0	0	0	0.0856654	0	0	0	0	0	0	0	0	0.102751	0
TCGA-13-1510	OV		112	3	3	0	0	0.0862875	0	0.784055	0.0916684	0	0	0	0	0	0	0	0	0	0	0	0	0	0	0	0	0	0	0	0	0	0	0	0	0	0
TCGA-25-1313	OV		148	2	1	1	0	0	0	0.387851	0	0	0.187357	0	0	0	0	0	0	0.102259	0	0.0736653	0	0	0	0	0	0	0	0	0	0	0	0	0	0	0
TCGA-25-1326	OV		143	0	0	0	0	0	0	0.679653	0	0	0.0637872	0.0770414	0	0	0	0	0	0	0	0	0	0	0	0	0	0	0	0	0	0	0	0	0	0	0
TCGA-23-1032	OV		101	1	0	1	0	0.290833	0.0988086	0.19577	0.0743247	0	0	0	0	0	0	0	0	0	0	0	0	0.0718702	0	0	0	0	0	0	0	0	0	0	0	0	0
TCGA-23-1124	OV		152	1	1	0	0	0.127669	0	0.597992	0	0	0	0	0	0	0	0	0	0.0700665	0	0	0	0	0	0	0	0	0	0	0	0	0	0	0	0	0
TCGA-24-1422	OV		124	2	0	1	1	0	0	0.592192	0	0	0.0830884	0	0	0	0	0	0	0	0	0.082117	0.0763042	0	0	0	0	0	0	0	0	0	0	0	0	0.08309	0
TCGA-61-1998	OV		131	4	0	3	1	0.0999923	0.0864259	0.440397	0	0	0	0	0	0	0	0	0	0	0	0	0	0	0	0.179466	0	0	0	0	0	0	0	0	0	0.0866695	0
TCGA-23-1117	OV		107	3	3	0	0	0.155871	0	0.419303	0	0	0	0	0	0	0	0	0	0.0656571	0	0	0	0	0.0772062	0	0.113843	0	0	0	0	0	0	0	0	0	0
TCGA-23-1031	OV		109	2	2	0	0	0.112885	0	0.747357	0	0	0	0	0	0	0.0809369	0	0	0	0	0	0	0	0	0	0	0	0	0	0	0	0	0	0	0	0
TCGA-24-2289	OV		147	2	0	2	0	0	0	0.606686	0.0923639	0	0.191926	0	0	0	0	0	0	0	0	0	0	0	0	0	0	0	0	0	0	0	0	0	0	0	0
TCGA-23-1022	OV		193	3	0	0	3	0.110401	0	0.599145	0	0	0	0	0	0	0	0	0	0	0	0	0	0	0	0.0864642	0	0	0	0	0.0928174	0	0	0	0	0	0
TCGA-LB-A7SX	PAAD		162	1	1	0	0	0.432225	0.224794	0	0	0	0	0.0953814	0	0	0.0868165	0	0	0	0	0	0	0	0	0	0	0	0	0	0	0	0	0	0	0	0
TCGA-EJ-7123	PRAD		173	3	1	0	2	0	0	0	0.232364	0	0	0	0	0	0	0	0	0	0	0	0	0	0.336432	0	0.431204	0	0	0	0	0	0	0	0	0	0
TCGA-EJ-7782	PRAD		215	21	3	2	16	0	0	0	0	0	0.377662	0	0	0	0	0	0	0	0.159366	0.180669	0	0	0	0	0.149315	0.0813367	0	0	0	0	0	0	0	0	0
TCGA-D3-A51R	SKCM		864	6	0	0	6	0.0830922	0	0	0	0	0	0.900385	0	0	0	0	0	0	0	0	0	0	0	0	0	0	0	0	0	0	0	0	0	0	0
TCGA-EE-A3J3	SKCM		219	1	0	0	1	0.253424	0	0.0630152	0	0	0	0.557858	0	0	0	0	0	0	0	0	0	0	0	0	0	0	0	0.10129	0	0	0	0	0	0	0
TCGA-BR-4369	STAD		198	1	0	0	1	0.408635	0	0	0	0	0	0	0	0	0	0	0	0	0	0.112486	0	0.411992	0	0	0	0	0	0	0	0	0	0	0	0	0
TCGA-D7-A4Z0	STAD		327	5	0	0	5	0	0	0	0	0	0	0	0	0	0	0	0	0	0	0	0	0.989027	0	0	0	0	0	0	0	0	0	0	0	0	0
TCGA-CD-8531	STAD		251	11	3	3	5	0.434873	0	0.0972584	0	0.0862466	0.115106	0	0	0	0	0	0	0	0	0.126729	0	0	0	0	0	0	0	0	0	0	0	0	0	0	0.0623183
TCGA-CG-5727	STAD		178	1	0	1	0	0.770842	0	0	0	0	0	0	0	0	0.0749251	0	0	0	0	0	0	0	0	0	0	0	0	0	0	0	0	0	0	0	0
TCGA-BR-8078	STAD		1429	403	10	2	391	0.374938	0	0	0	0	0.573768	0	0	0	0	0	0	0	0	0	0	0	0	0	0	0	0	0	0	0	0	0	0	0	0
TCGA-IP-7968	STAD		123	1	0	0	1	0.768122	0	0	0	0	0.209628	0	0	0	0	0	0	0	0	0	0	0	0	0	0	0	0	0	0	0	0	0	0	0	0
TCGA-EQ-8122	STAD		201	6	1	2	3	0.551325	0.089453	0.0630643	0	0	0.152899	0.0692729	0	0	0	0	0	0	0	0	0	0.0651194	0	0	0	0	0	0	0	0	0	0	0	0	0
TCGA-BR-A4IY	STAD		143	11	7	1	3	0.664134	0	0.329502	0	0	0	0	0	0	0	0	0	0	0	0	0	0	0	0	0	0	0	0	0	0	0	0	0	0	0
TCGA-CG-5719	STAD		107	0	0	0	0	0.655503	0.0803351	0	0	0	0.17306	0	0	0	0	0	0	0	0	0	0	0	0	0	0	0	0	0	0	0	0	0	0	0	0
TCGA-BR-8297	STAD		298	1	0	0	1	0.325919	0	0	0	0	0	0	0	0	0	0	0	0	0	0.111968	0	0.500322	0	0	0	0	0	0	0	0	0	0	0	0	0
TCGA-BG-A0VW	UCEC		311	17	4	2	11	0.169849	0	0	0	0	0.760215	0	0	0	0	0	0	0	0	0	0	0	0	0	0	0	0	0	0	0	0	0	0	0	0
TCGA-E6-A1LZ	UCEC		200	8	3	3	2	0.110048	0.0762162	0	0	0.129736	0	0	0	0	0	0	0	0.50262	0	0	0	0	0	0	0	0	0	0	0	0	0	0	0	0	0
TCGA-BG-A0M0	UCEC		144	6	1	2	3	0.29178	0	0	0	0	0.582823	0	0	0	0	0	0	0	0	0	0	0	0	0	0	0	0	0	0	0	0	0	0	0	0.0769403

[truncated: 2 more sheets: Table S11, Table S12]
